# Supplementary material for: 2-[(2,6-Diethyl­phen­yl)imino­meth­yl]-N-(2-methoxy­phen­yl)aniline
Source: Acta Crystallogr Sect E Struct Rep Online. 2009 Sep 26;65(Pt 10):o2537. doi: 10.1107/S1600536809037969 (PMC2970353; doi:10.1107/S1600536809037969)
Supplement: Supplementary file 1 [file e-65-o2537-sup1.cif]

##############################################################################
###                                                                        ###
###        Electronic paper (Acta Crystallographica Section E)             ###
###                                                                        ###
##############################################################################
#                                                                            #
# This CIF contains the data in a paper accepted for publication in Acta     #
# Crystallographica Section E. It conforms to the requirements of Notes      #
# for Authors for Section E, and has been peer reviewed under the auspices   #
# of the IUCr Commission on Journals.                                        #
#                                                                            #
# Full details of the Crystallographic Information File format               #
# are given in the paper "The Crystallographic Information File (CIF):       #
# a New Standard Archive File for Crystallography" by S. R. Hall, F. H.      #
# Allen and I. D. Brown [Acta Cryst. (1991), A47, 655-685].                  #
#                                                                            #
# The current version of the core CIF dictionary is obtainable from          #
# ftp://ftp.iucr.org/pub/cif_core.dic. The current version number is 2.4.    #
#                                                                            #
# Software is freely available for graphical display of the structure(s) in  #
# this CIF.  For information consult the CIF home page http://www.iucr.org/  #
# cif/home.html                                                              #
#                                                                            #
# This file may be used for bona fide research purposes within the           #
# scientific community so long as proper attribution is given to the journal # 
# article from which it was obtained.                                        #
#                                                                            #
##############################################################################
                                             
data_global
_audit_creation_method     SHELXL-97
_journal_date_recd_electronic     2009-08-04
_journal_date_accepted     2009-09-19
_journal_name_full     'Acta Crystallographica, Section E'
_journal_year     2009
_journal_volume     65
_journal_issue     10
_journal_page_first     o2537
_journal_page_last     o2537
_journal_paper_category     QO
_journal_coeditor_code     FL2258
_publ_contact_author_name     'Dr. Qing Su'
_publ_contact_author_address
;
School of Chemistry
Jilin University
Changchun 130012
People's republic of China
;
_publ_contact_author_email     'suqing@jlu.edu.cn'
_publ_contact_author_fax     '86 431 85193421'
_publ_contact_author_phone     '86 431 85168470'
_publ_section_title
;
2-[(2,6-Diethylphenyl)iminomethyl]-<i>N</i>-(2-methoxyphenyl)aniline
;
loop_
    _publ_author_name
    _publ_author_footnote
    _publ_author_address
    'Su, Qing' .
;
School of Chemistry
Jilin University
Changchun 130012
People's Republic of China
;
    'Wu, Qiaolin' .
;
School of Chemistry
Jilin University
Changchun 130012
People's Republic of China
;
    'Ye, Ling' .
;
State Key Laboratory of Supramolecular Structure and Materials
School of Chemistry
Jilin University
Changchun 130012
People's Republic of China
;
    'Mu, Ying' .
;
State Key Laboratory of Supramolecular Structure and Materials
School of Chemistry
Jilin University
Changchun 130012
People's Republic of China
;
data_I
_chemical_name_systematic
;
2-[(2,6-Diethylphenyl)iminomethyl]-<i>N</i>-(2-methoxyphenyl)aniline
;
_chemical_name_common     ?
_chemical_formula_moiety     'C24 H26 N2 O'
_chemical_formula_sum     'C24 H26 N2 O'
_chemical_formula_iupac     'C24 H26 N2 O'
_chemical_formula_weight     358.47
_chemical_melting_point     'not measured'
_symmetry_cell_setting     monoclinic
_symmetry_space_group_name_H-M     'P 21/c'
_symmetry_space_group_name_HALL     '-P 2ybc'
loop_
    _symmetry_equiv_pos_as_xyz
    'x, y, z'
    '-x, y+1/2, -z+1/2'
    '-x, -y, -z'
    'x, -y-1/2, z-1/2'
_cell_length_a     12.930(3)
_cell_length_b     7.4757(15)
_cell_length_c     21.303(4)
_cell_angle_alpha     90.00
_cell_angle_beta     97.88(3)
_cell_angle_gamma     90.00
_cell_volume     2039.7(7)
_cell_formula_units_Z     4
_cell_measurement_reflns_used     14731
_cell_measurement_theta_min     3.16
_cell_measurement_theta_max     27.48
_cell_measurement_temperature     295(2)
_exptl_crystal_description     block
_exptl_crystal_colour     yellow
_exptl_crystal_size_max     0.44
_exptl_crystal_size_mid     0.40
_exptl_crystal_size_min     0.19
_exptl_crystal_density_diffrn     1.167
_exptl_crystal_density_meas     ?
_exptl_crystal_density_method     'not measured'
_exptl_crystal_F_000     768
_exptl_absorpt_coefficient_mu     0.071
_exptl_absorpt_correction_type     multi-scan
_exptl_absorpt_process_details     '(SADABS; Bruker, 2001)'
_exptl_absorpt_correction_T_min     0.9693
_exptl_absorpt_correction_T_max     0.9864
_exptl_special_details
;
(See detailed section in the paper)
;
_diffrn_ambient_temperature     295(2)
_diffrn_radiation_type     MoK\a
_diffrn_radiation_wavelength     0.71073
_diffrn_radiation_source     'fine-focus sealed tube'
_diffrn_radiation_monochromator     graphite
_diffrn_measurement_device_type     'Rigaku R-AXIS RAPID'
_diffrn_measurement_method     \w
_diffrn_detector_area_resol_mean     ?
_diffrn_reflns_number     19406
_diffrn_reflns_av_R_equivalents     0.0349
_diffrn_reflns_av_sigmaI/netI     0.0264
_diffrn_reflns_theta_min     3.16
_diffrn_reflns_theta_max     27.48
_diffrn_reflns_theta_full     27.48
_diffrn_measured_fraction_theta_max     0.997
_diffrn_measured_fraction_theta_full     0.997
_diffrn_reflns_limit_h_min     -16
_diffrn_reflns_limit_h_max     16
_diffrn_reflns_limit_k_min     -9
_diffrn_reflns_limit_k_max     9
_diffrn_reflns_limit_l_min     -27
_diffrn_reflns_limit_l_max     27
_diffrn_standards_number     0
_diffrn_standards_interval_count     0
_diffrn_standards_interval_time     0
_diffrn_standards_decay_%     0
_refine_special_details
;
Refinement of <i>F</i>^2^ against ALL reflections. The weighted <i>R</i>-factor
<i>wR</i> and goodness of fit <i>S</i> are based on <i>F</i>^2^, conventional
<i>R</i>-factors <i>R</i> are based on <i>F</i>, with <i>F</i> set to zero for
negative <i>F</i>^2^. The threshold expression of <i>F</i>^2^ >
\s(<i>F</i>^2^) is used only for calculating <i>R</i>-factors(gt) <i>etc</i>.
and is not relevant to the choice of reflections for refinement.
<i>R</i>-factors based on <i>F</i>^2^ are statistically about twice as large
as those based on <i>F</i>, and <i>R</i>- factors based on ALL data will be
even larger.
;
_reflns_number_total     4670
_reflns_number_gt     3515
_reflns_threshold_expression     I>2\s(I)
_refine_ls_structure_factor_coef     Fsqd
_refine_ls_matrix_type     full
_refine_ls_R_factor_all     0.0564
_refine_ls_R_factor_gt     0.0403
_refine_ls_wR_factor_gt     0.0999
_refine_ls_wR_factor_ref     0.1078
_refine_ls_goodness_of_fit_ref     1.058
_refine_ls_restrained_S_all     1.058
_refine_ls_number_reflns     4670
_refine_ls_number_parameters     252
_refine_ls_number_restraints     0
_refine_ls_hydrogen_treatment     mixed
_refine_ls_weighting_scheme     calc
_refine_ls_weighting_details
         'calc w=1/[\s^2^(Fo^2^)+(0.0487P)^2^+0.2475P] where P=(Fo^2^+2Fc^2^)/3'
_atom_sites_solution_hydrogens     geom
_atom_sites_solution_primary     direct
_atom_sites_solution_secondary     difmap
_refine_ls_shift/su_max     0.000
_refine_ls_shift/su_mean     0.000
_refine_diff_density_max     0.187
_refine_diff_density_min     -0.170
_refine_ls_extinction_method     'SHELXL97 (Sheldrick, 2008)'
_refine_ls_extinction_coef     0.0251(17)
_refine_ls_extinction_expression
                                  'Fc^*^=kFc[1+0.001xFc^2^\l^3^/sin(2\q)]^-1/4^'
loop_
    _atom_type_symbol
    _atom_type_description
    _atom_type_scat_dispersion_real
    _atom_type_scat_dispersion_imag
    _atom_type_scat_source
    'C' 'C' 0.0033 0.0016
                         'International Tables Vol C Tables 4.2.6.8 and 6.1.1.4'
    'H' 'H' 0.0000 0.0000
                         'International Tables Vol C Tables 4.2.6.8 and 6.1.1.4'
    'N' 'N' 0.0061 0.0033
                         'International Tables Vol C Tables 4.2.6.8 and 6.1.1.4'
    'O' 'O' 0.0106 0.0060
                         'International Tables Vol C Tables 4.2.6.8 and 6.1.1.4'
_computing_data_collection     'RAPID-AUTO (Rigaku, 1998)'
_computing_cell_refinement     'RAPID-AUTO (Rigaku, 1998)'
_computing_data_reduction     'CrystalStructure (Rigaku/MSC, 2002)'
_computing_structure_solution     'SHELXS97 (Sheldrick, 2008)'
_computing_structure_refinement     'SHELXL97 (Sheldrick, 2008)'
_computing_molecular_graphics     'XP in SHELXTL Sheldrick, 2008)'
_computing_publication_material     'SHELXTL (Sheldrick, 2008)'
loop_
    _atom_site_type_symbol
    _atom_site_label
    _atom_site_fract_x
    _atom_site_fract_y
    _atom_site_fract_z
    _atom_site_U_iso_or_equiv
    _atom_site_adp_type
    _atom_site_calc_flag
    _atom_site_refinement_flags
    _atom_site_occupancy
    _atom_site_disorder_assembly
    _atom_site_disorder_group
    O O1 0.52847(8) 1.56960(13) 0.17089(5) 0.0608(3) Uani d . 1 . .
    N N1 0.28321(8) 0.98441(15) 0.08469(5) 0.0460(3) Uani d . 1 . .
    N N2 0.12969(8) 0.75355(13) 0.10555(5) 0.0405(2) Uani d . 1 . .
    C C1 0.28918(8) 0.88995(15) 0.03007(5) 0.0363(3) Uani d . 1 . .
    C C2 0.22193(8) 0.74272(15) 0.01420(5) 0.0367(3) Uani d . 1 . .
    C C3 0.22900(9) 0.64858(17) -0.04164(6) 0.0436(3) Uani d . 1 . .
    H H3 0.1840 0.5530 -0.0523 0.052 Uiso calc R 1 . .
    C C4 0.30038(10) 0.69250(19) -0.08147(6) 0.0507(3) Uani d . 1 . .
    H H4 0.3037 0.6282 -0.1185 0.061 Uiso calc R 1 . .
    C C5 0.36708(10) 0.83456(19) -0.06505(6) 0.0500(3) Uani d . 1 . .
    H H5 0.4164 0.8647 -0.0912 0.060 Uiso calc R 1 . .
    C C6 0.36198(9) 0.93198(17) -0.01092(6) 0.0443(3) Uani d . 1 . .
    H H6 0.4075 1.0274 -0.0012 0.053 Uiso calc R 1 . .
    C C7 0.14318(9) 0.68530(16) 0.05253(5) 0.0390(3) Uani d . 1 . .
    H H7 0.0994 0.5918 0.0372 0.047 Uiso calc R 1 . .
    C C8 0.04576(9) 0.68824(16) 0.13614(5) 0.0392(3) Uani d . 1 . .
    C C9 0.06378(10) 0.54991(16) 0.18027(6) 0.0455(3) Uani d . 1 . .
    C C10 -0.01957(12) 0.49231(18) 0.21017(7) 0.0554(4) Uani d . 1 . .
    H H10 -0.0096 0.3997 0.2395 0.067 Uiso calc R 1 . .
    C C11 -0.11638(12) 0.5703(2) 0.19697(7) 0.0582(4) Uani d . 1 . .
    H H11 -0.1714 0.5293 0.2170 0.070 Uiso calc R 1 . .
    C C12 -0.13204(10) 0.7088(2) 0.15432(7) 0.0535(4) Uani d . 1 . .
    H H12 -0.1978 0.7610 0.1461 0.064 Uiso calc R 1 . .
    C C13 -0.05162(9) 0.77272(17) 0.12316(6) 0.0439(3) Uani d . 1 . .
    C C14 0.17116(13) 0.4706(2) 0.19727(7) 0.0612(4) Uani d . 1 . .
    H H14A 0.2026 0.4539 0.1589 0.073 Uiso calc R 1 . .
    H H14B 0.1649 0.3540 0.2164 0.073 Uiso calc R 1 . .
    C C15 0.24158(13) 0.5868(3) 0.24255(9) 0.0841(5) Uani d . 1 . .
    H H15A 0.2506 0.7006 0.2231 0.126 Uiso calc R 1 . .
    H H15B 0.3082 0.5296 0.2528 0.126 Uiso calc R 1 . .
    H H15C 0.2107 0.6041 0.2806 0.126 Uiso calc R 1 . .
    C C16 -0.06704(11) 0.9317(2) 0.07983(7) 0.0566(4) Uani d . 1 . .
    H H16A -0.1412 0.9560 0.0700 0.068 Uiso calc R 1 . .
    H H16B -0.0408 0.9033 0.0405 0.068 Uiso calc R 1 . .
    C C17 -0.01226(13) 1.0986(2) 0.10827(9) 0.0700(4) Uani d . 1 . .
    H H17A -0.0415 1.1328 0.1455 0.105 Uiso calc R 1 . .
    H H17B -0.0215 1.1940 0.0779 0.105 Uiso calc R 1 . .
    H H17C 0.0609 1.0744 0.1194 0.105 Uiso calc R 1 . .
    C C18 0.34258(9) 1.13770(16) 0.10489(6) 0.0398(3) Uani d . 1 . .
    C C19 0.39696(10) 1.14282(17) 0.16584(6) 0.0452(3) Uani d . 1 . .
    H H19 0.3931 1.0463 0.1929 0.054 Uiso calc R 1 . .
    C C20 0.45650(10) 1.28936(18) 0.18645(6) 0.0487(3) Uani d . 1 . .
    H H20 0.4920 1.2915 0.2275 0.058 Uiso calc R 1 . .
    C C21 0.46397(9) 1.43359(17) 0.14663(6) 0.0434(3) Uani d . 1 . .
    C C22 0.40796(10) 1.43273(17) 0.08638(6) 0.0455(3) Uani d . 1 . .
    H H22 0.4112 1.5299 0.0595 0.055 Uiso calc R 1 . .
    C C23 0.34714(9) 1.28581(17) 0.06663(6) 0.0445(3) Uani d . 1 . .
    H H23 0.3083 1.2867 0.0265 0.053 Uiso calc R 1 . .
    C C24 0.54257(13) 1.7158(2) 0.13088(9) 0.0701(5) Uani d . 1 . .
    H H24A 0.5698 1.6736 0.0938 0.105 Uiso calc R 1 . .
    H H24B 0.5908 1.7992 0.1531 0.105 Uiso calc R 1 . .
    H H24C 0.4767 1.7739 0.1185 0.105 Uiso calc R 1 . .
    H H1 0.2406(11) 0.937(2) 0.1104(7) 0.056(4) Uiso d . 1 . .
loop_
    _atom_site_aniso_label
    _atom_site_aniso_U_11
    _atom_site_aniso_U_22
    _atom_site_aniso_U_33
    _atom_site_aniso_U_12
    _atom_site_aniso_U_13
    _atom_site_aniso_U_23
    O1 0.0714(6) 0.0509(6) 0.0578(6) -0.0154(5) 0.0004(5) -0.0115(5)
    N1 0.0485(6) 0.0493(6) 0.0423(6) -0.0118(5) 0.0134(5) -0.0073(5)
    N2 0.0442(5) 0.0395(5) 0.0387(5) -0.0029(4) 0.0090(4) 0.0020(4)
    C1 0.0339(5) 0.0391(6) 0.0354(6) 0.0038(4) 0.0026(4) 0.0005(5)
    C2 0.0359(5) 0.0382(6) 0.0355(6) 0.0032(5) 0.0035(5) 0.0024(5)
    C3 0.0442(6) 0.0432(7) 0.0432(6) 0.0000(5) 0.0051(5) -0.0054(5)
    C4 0.0533(7) 0.0565(8) 0.0442(7) 0.0027(6) 0.0135(6) -0.0108(6)
    C5 0.0448(7) 0.0593(8) 0.0491(7) 0.0014(6) 0.0179(6) -0.0019(6)
    C6 0.0372(6) 0.0471(7) 0.0498(7) -0.0025(5) 0.0100(5) -0.0018(6)
    C7 0.0407(6) 0.0356(6) 0.0403(6) -0.0022(5) 0.0040(5) 0.0010(5)
    C8 0.0452(6) 0.0371(6) 0.0364(6) -0.0069(5) 0.0096(5) -0.0048(5)
    C9 0.0601(7) 0.0365(6) 0.0422(7) -0.0020(5) 0.0155(6) -0.0023(5)
    C10 0.0805(10) 0.0415(7) 0.0488(7) -0.0124(7) 0.0252(7) -0.0025(6)
    C11 0.0649(9) 0.0601(9) 0.0549(8) -0.0248(7) 0.0274(7) -0.0164(7)
    C12 0.0436(7) 0.0638(9) 0.0543(8) -0.0100(6) 0.0105(6) -0.0166(7)
    C13 0.0430(6) 0.0475(7) 0.0403(6) -0.0063(5) 0.0027(5) -0.0077(5)
    C14 0.0806(10) 0.0491(8) 0.0576(9) 0.0180(7) 0.0223(8) 0.0147(7)
    C15 0.0681(10) 0.0977(14) 0.0828(12) 0.0204(10) -0.0036(9) 0.0036(11)
    C16 0.0490(7) 0.0647(9) 0.0534(8) 0.0063(6) -0.0028(6) 0.0061(7)
    C17 0.0731(10) 0.0509(9) 0.0823(11) 0.0074(7) -0.0021(8) 0.0104(8)
    C18 0.0384(6) 0.0414(6) 0.0404(6) -0.0009(5) 0.0078(5) -0.0056(5)
    C19 0.0549(7) 0.0443(7) 0.0369(6) -0.0011(6) 0.0081(5) 0.0005(5)
    C20 0.0579(8) 0.0530(8) 0.0338(6) -0.0018(6) 0.0009(5) -0.0055(5)
    C21 0.0444(6) 0.0408(7) 0.0447(7) -0.0008(5) 0.0057(5) -0.0096(5)
    C22 0.0494(7) 0.0398(7) 0.0467(7) 0.0027(5) 0.0043(5) 0.0024(5)
    C23 0.0440(6) 0.0467(7) 0.0404(6) 0.0017(5) -0.0026(5) 0.0000(5)
    C24 0.0739(10) 0.0446(8) 0.0899(12) -0.0133(7) 0.0053(9) -0.0044(8)
_geom_special_details
;
All e.s.d.'s (except the e.s.d. in the dihedral angle between two l.s. planes)
are estimated using the full covariance matrix. The cell e.s.d.'s are taken
into account individually in the estimation of e.s.d.'s in distances, angles
and torsion angles; correlations between e.s.d.'s in cell parameters are only
used when they are defined by crystal symmetry. An approximate (isotropic)
treatment of cell e.s.d.'s is used for estimating e.s.d.'s involving l.s.
planes.
;
loop_
    _geom_bond_atom_site_label_1
    _geom_bond_atom_site_label_2
    _geom_bond_site_symmetry_2
    _geom_bond_distance
    _geom_bond_publ_flag
    O1 C21 . 1.3704(15) ?
    O1 C24 . 1.4130(18) ?
    N1 C1 . 1.3723(15) ?
    N1 C18 . 1.4131(16) ?
    N1 H1 . 0.902(14) ?
    N2 C7 . 1.2730(15) ?
    N2 C8 . 1.4265(15) ?
    C1 C6 . 1.4045(16) ?
    C1 C2 . 1.4147(16) ?
    C2 C3 . 1.3959(16) ?
    C2 C7 . 1.4545(16) ?
    C3 C4 . 1.3765(17) ?
    C3 H3 . 0.9300 ?
    C4 C5 . 1.3824(19) ?
    C4 H4 . 0.9300 ?
    C5 C6 . 1.3731(18) ?
    C5 H5 . 0.9300 ?
    C6 H6 . 0.9300 ?
    C7 H7 . 0.9300 ?
    C8 C9 . 1.3955(17) ?
    C8 C13 . 1.4019(17) ?
    C9 C10 . 1.3932(18) ?
    C9 C14 . 1.507(2) ?
    C10 C11 . 1.375(2) ?
    C10 H10 . 0.9300 ?
    C11 C12 . 1.374(2) ?
    C11 H11 . 0.9300 ?
    C12 C13 . 1.3925(18) ?
    C12 H12 . 0.9300 ?
    C13 C16 . 1.5011(19) ?
    C14 C15 . 1.508(2) ?
    C14 H14A . 0.9700 ?
    C14 H14B . 0.9700 ?
    C15 H15A . 0.9600 ?
    C15 H15B . 0.9600 ?
    C15 H15C . 0.9600 ?
    C16 C17 . 1.519(2) ?
    C16 H16A . 0.9700 ?
    C16 H16B . 0.9700 ?
    C17 H17A . 0.9600 ?
    C17 H17B . 0.9600 ?
    C17 H17C . 0.9600 ?
    C18 C23 . 1.3809(18) ?
    C18 C19 . 1.3898(18) ?
    C19 C20 . 1.3758(18) ?
    C19 H19 . 0.9300 ?
    C20 C21 . 1.3833(19) ?
    C20 H20 . 0.9300 ?
    C21 C22 . 1.3846(19) ?
    C22 C23 . 1.3824(18) ?
    C22 H22 . 0.9300 ?
    C23 H23 . 0.9300 ?
    C24 H24A . 0.9600 ?
    C24 H24B . 0.9600 ?
    C24 H24C . 0.9600 ?
loop_
    _geom_angle_atom_site_label_1
    _geom_angle_atom_site_label_2
    _geom_angle_atom_site_label_3
    _geom_angle_site_symmetry_1
    _geom_angle_site_symmetry_3
    _geom_angle
    _geom_angle_publ_flag
    C21 O1 C24 . . 117.94(11) ?
    C1 N1 C18 . . 125.73(10) ?
    C1 N1 H1 . . 115.0(9) ?
    C18 N1 H1 . . 119.1(9) ?
    C7 N2 C8 . . 118.26(10) ?
    N1 C1 C6 . . 122.17(11) ?
    N1 C1 C2 . . 119.91(10) ?
    C6 C1 C2 . . 117.90(10) ?
    C3 C2 C1 . . 119.07(10) ?
    C3 C2 C7 . . 117.53(11) ?
    C1 C2 C7 . . 123.38(10) ?
    C4 C3 C2 . . 122.20(12) ?
    C4 C3 H3 . . 118.9 ?
    C2 C3 H3 . . 118.9 ?
    C3 C4 C5 . . 118.36(12) ?
    C3 C4 H4 . . 120.8 ?
    C5 C4 H4 . . 120.8 ?
    C6 C5 C4 . . 121.32(11) ?
    C6 C5 H5 . . 119.3 ?
    C4 C5 H5 . . 119.3 ?
    C5 C6 C1 . . 121.12(12) ?
    C5 C6 H6 . . 119.4 ?
    C1 C6 H6 . . 119.4 ?
    N2 C7 C2 . . 124.84(11) ?
    N2 C7 H7 . . 117.6 ?
    C2 C7 H7 . . 117.6 ?
    C9 C8 C13 . . 121.95(11) ?
    C9 C8 N2 . . 119.61(11) ?
    C13 C8 N2 . . 118.34(11) ?
    C10 C9 C8 . . 117.96(12) ?
    C10 C9 C14 . . 120.89(12) ?
    C8 C9 C14 . . 121.10(11) ?
    C11 C10 C9 . . 121.01(13) ?
    C11 C10 H10 . . 119.5 ?
    C9 C10 H10 . . 119.5 ?
    C12 C11 C10 . . 120.16(12) ?
    C12 C11 H11 . . 119.9 ?
    C10 C11 H11 . . 119.9 ?
    C11 C12 C13 . . 121.45(13) ?
    C11 C12 H12 . . 119.3 ?
    C13 C12 H12 . . 119.3 ?
    C12 C13 C8 . . 117.43(13) ?
    C12 C13 C16 . . 121.32(12) ?
    C8 C13 C16 . . 121.18(11) ?
    C9 C14 C15 . . 112.50(13) ?
    C9 C14 H14A . . 109.1 ?
    C15 C14 H14A . . 109.1 ?
    C9 C14 H14B . . 109.1 ?
    C15 C14 H14B . . 109.1 ?
    H14A C14 H14B . . 107.8 ?
    C14 C15 H15A . . 109.5 ?
    C14 C15 H15B . . 109.5 ?
    H15A C15 H15B . . 109.5 ?
    C14 C15 H15C . . 109.5 ?
    H15A C15 H15C . . 109.5 ?
    H15B C15 H15C . . 109.5 ?
    C13 C16 C17 . . 112.94(12) ?
    C13 C16 H16A . . 109.0 ?
    C17 C16 H16A . . 109.0 ?
    C13 C16 H16B . . 109.0 ?
    C17 C16 H16B . . 109.0 ?
    H16A C16 H16B . . 107.8 ?
    C16 C17 H17A . . 109.5 ?
    C16 C17 H17B . . 109.5 ?
    H17A C17 H17B . . 109.5 ?
    C16 C17 H17C . . 109.5 ?
    H17A C17 H17C . . 109.5 ?
    H17B C17 H17C . . 109.5 ?
    C23 C18 C19 . . 118.18(11) ?
    C23 C18 N1 . . 122.41(11) ?
    C19 C18 N1 . . 119.40(11) ?
    C20 C19 C18 . . 120.62(12) ?
    C20 C19 H19 . . 119.7 ?
    C18 C19 H19 . . 119.7 ?
    C19 C20 C21 . . 120.54(12) ?
    C19 C20 H20 . . 119.7 ?
    C21 C20 H20 . . 119.7 ?
    O1 C21 C20 . . 115.93(11) ?
    O1 C21 C22 . . 124.53(12) ?
    C20 C21 C22 . . 119.54(12) ?
    C23 C22 C21 . . 119.29(12) ?
    C23 C22 H22 . . 120.4 ?
    C21 C22 H22 . . 120.4 ?
    C18 C23 C22 . . 121.73(12) ?
    C18 C23 H23 . . 119.1 ?
    C22 C23 H23 . . 119.1 ?
    O1 C24 H24A . . 109.5 ?
    O1 C24 H24B . . 109.5 ?
    H24A C24 H24B . . 109.5 ?
    O1 C24 H24C . . 109.5 ?
    H24A C24 H24C . . 109.5 ?
    H24B C24 H24C . . 109.5 ?
loop_
    _geom_hbond_atom_site_label_D
    _geom_hbond_atom_site_label_H
    _geom_hbond_atom_site_label_A
    _geom_hbond_site_symmetry_A
    _geom_hbond_distance_DH
    _geom_hbond_distance_HA
    _geom_hbond_distance_DA
    _geom_hbond_angle_DHA
    _geom_hbond_publ_flag
    N1 H1 N2 1_555 0.902(14) 1.976(15) 2.7126(15) 137.8(12) y
    C5 H5 Cg2 2_665 0.93 2.793 3.5296(8) 136.856 y
    C10 H10 Cg1 3_545 0.93 2.837 3.7651(6) 175.652 y
    C16 H16A Cg3 2_575 0.97 2.816 3.6614(7) 146.117 y
