# Supplementary material for: 2-[(2,6-Diethyl­phen­yl)imino­meth­yl]-N-(2-methoxy­phen­yl)aniline
Source: Acta Crystallogr Sect E Struct Rep Online. 2009 Sep 26;65(Pt 10):o2537. doi: 10.1107/S1600536809037969 (PMC2970353; doi:10.1107/S1600536809037969)
Supplement: Supplementary file 2 [file e-65-o2537-Isup2.hkl]

# 
# h,k,l, Fc-squared, Fo-squared, sigma(Fo-squared) and status flag 
# 
data_I
_shelx_title ' a in P2(1)/c' 
_shelx_refln_list_code          4 
_shelx_F_calc_maximum      180.42 
_exptl_crystal_F_000       768.00 
_reflns_d_resolution_high  0.7702 
 
loop_ 
 _symmetry_equiv_pos_as_xyz 
 'x, y, z' 
 '-x, y+1/2, -z+1/2' 
 '-x, -y, -z' 
 'x, -y-1/2, z-1/2' 
 
_cell_length_a    12.9304 
_cell_length_b     7.4757 
_cell_length_c    21.3026 
_cell_angle_alpha  90.000 
_cell_angle_beta   97.881 
_cell_angle_gamma  90.000 
 
_shelx_F_squared_multiplier     1.000 
 
loop_ 
 _refln_index_h 
 _refln_index_k 
 _refln_index_l 
 _refln_F_squared_calc 
 _refln_F_squared_meas 
 _refln_F_squared_sigma 
 _refln_observed_status 
   2   0   0     1959.36     1865.06     17.87 o 
   3   0   0      535.85      493.45      4.73 o 
   4   0   0        0.47        0.47      0.77 o 
   5   0   0       83.09       80.78      1.71 o 
   6   0   0       41.76       41.18      1.21 o 
   7   0   0       18.30       14.12      1.16 o 
   8   0   0      131.85      120.90      2.50 o 
   9   0   0        0.58        0.12      1.10 o 
  10   0   0      607.96      614.41      8.52 o 
  11   0   0       84.67       82.77      4.36 o 
  12   0   0      648.16      656.98      9.67 o 
  13   0   0       48.44       54.84      2.09 o 
  14   0   0      101.97       95.07      7.30 o 
  15   0   0       28.33       35.48      2.39 o 
  16   0   0       32.88       28.14      2.08 o 
   1   1   0     2478.95     2304.64     26.51 o 
   2   1   0     3548.62     3410.31     31.17 o 
   3   1   0    10382.06    10701.43    232.47 o 
   4   1   0     1371.21     1256.97     11.10 o 
   5   1   0       13.87       11.02      0.69 o 
   6   1   0      344.62      332.54      3.88 o 
   7   1   0      741.99      701.51      6.08 o 
   8   1   0      364.04      366.76      3.59 o 
   9   1   0        0.33        1.71      0.99 o 
  10   1   0      148.65      151.37      2.68 o 
  11   1   0       88.03       95.15      2.39 o 
  12   1   0       24.62       34.55      2.10 o 
  13   1   0      129.77      126.74      3.20 o 
  14   1   0      164.82      155.83      2.90 o 
  15   1   0       20.16       28.05      3.43 o 
  16   1   0       33.70       36.80      2.90 o 
   0   2   0       83.59       95.59      2.38 o 
   1   2   0       74.73       63.68      2.36 o 
   2   2   0      271.80      260.61      2.75 o 
   3   2   0      469.53      454.82      4.04 o 
   4   2   0      829.71      767.75      6.35 o 
   5   2   0       90.44       82.85      1.30 o 
   6   2   0      137.63      130.39      1.63 o 
   7   2   0       14.75       25.50      1.12 o 
   8   2   0       54.11       59.05      1.71 o 
   9   2   0      343.34      344.84      3.76 o 
  10   2   0      320.49      329.56      3.85 o 
  11   2   0      417.23      402.67      4.41 o 
  12   2   0      165.70      162.98      2.91 o 
  13   2   0        0.15       -0.70      1.11 o 
  14   2   0        9.02        7.11      1.35 o 
  15   2   0        0.77       -2.05      2.22 o 
  16   2   0        1.10        1.02      1.65 o 
   1   3   0        2.02        3.99      1.27 o 
   2   3   0      736.39      767.66      7.54 o 
   3   3   0     1012.32      959.90      9.91 o 
   4   3   0     1305.85     1433.11     15.12 o 
   5   3   0      130.90      102.67      3.23 o 
   6   3   0      289.96      285.93      3.89 o 
   7   3   0       46.45       47.14      1.17 o 
   8   3   0       11.04       14.33      0.96 o 
   9   3   0        8.86        9.26      1.20 o 
  10   3   0       43.15       39.18      1.42 o 
  11   3   0       42.24       42.98      2.13 o 
  12   3   0      128.63      122.51      2.02 o 
  13   3   0       47.04       49.35      2.63 o 
  14   3   0       33.16       43.24      3.38 o 
  15   3   0        0.03        1.35      2.12 o 
   0   4   0      472.33      495.43     14.25 o 
   1   4   0      544.23      571.19      7.91 o 
   2   4   0       46.19       45.21      1.68 o 
   3   4   0      588.71      603.83      5.85 o 
   4   4   0        9.74       16.12      1.08 o 
   5   4   0       61.91       57.43      2.60 o 
   6   4   0       16.67       17.13      1.92 o 
   7   4   0       51.59       55.25      3.53 o 
   8   4   0       68.61       66.45      1.61 o 
   9   4   0        3.60        5.40      1.08 o 
  10   4   0       50.59       42.34      3.19 o 
  11   4   0        7.16        4.53      1.46 o 
  12   4   0       64.05       58.61      2.54 o 
  13   4   0        4.22        6.42      1.62 o 
  14   4   0        0.10       -2.11      2.11 o 
  15   4   0        3.80        4.75      2.63 o 
   1   5   0       26.13       20.98      2.24 o 
   2   5   0        3.48        2.68      1.27 o 
   3   5   0      224.59      221.01      3.32 o 
   4   5   0      164.51      152.85      2.64 o 
   5   5   0      271.88      267.40      3.74 o 
   6   5   0      117.91      108.82      2.70 o 
   7   5   0      173.96      163.59      2.73 o 
   8   5   0        0.26        0.66      1.02 o 
   9   5   0       21.05       20.03      1.79 o 
  10   5   0       66.09       67.24      2.04 o 
  11   5   0        0.56        1.60      1.56 o 
  12   5   0       11.26       13.57      2.15 o 
  13   5   0        2.72        4.71      2.56 o 
  14   5   0        0.05        0.33      2.54 o 
   0   6   0      295.37      295.17      9.63 o 
   1   6   0        6.33        5.45      4.82 o 
   2   6   0      199.93      189.57      3.80 o 
   3   6   0      195.16      175.07      3.73 o 
   4   6   0        6.17        5.05      1.28 o 
   5   6   0       56.26       55.62      1.96 o 
   6   6   0       12.88       11.83      1.99 o 
   7   6   0       21.46       22.64      1.89 o 
   8   6   0        7.96        4.53      1.33 o 
   9   6   0       39.93       39.77      1.82 o 
  10   6   0        0.68        1.36      1.03 o 
  11   6   0        4.90        6.48      1.70 o 
  12   6   0       10.18        8.48      2.54 o 
  13   6   0        3.69        3.27      2.41 o 
   1   7   0        3.65        4.46      1.36 o 
   2   7   0        4.18        5.14      1.76 o 
   3   7   0       29.19       28.87      2.86 o 
   4   7   0      145.49      153.55      3.81 o 
   5   7   0        0.05       -1.57      1.95 o 
   6   7   0       43.46       48.74      2.31 o 
   7   7   0       24.60       24.80      1.45 o 
   8   7   0        8.46       12.90      1.64 o 
   9   7   0        4.29        4.42      1.30 o 
  10   7   0       10.35       15.74      2.00 o 
  11   7   0        9.59       10.80      3.26 o 
   0   8   0       72.73       73.12      6.69 o 
   1   8   0       19.62       22.87      2.50 o 
   2   8   0      156.46      155.58      6.37 o 
   3   8   0       19.73       20.02      3.06 o 
   4   8   0       46.39       42.55      2.15 o 
   5   8   0       20.86       27.90      1.82 o 
   6   8   0        1.96        2.38      1.28 o 
   7   8   0        5.48        5.99      1.56 o 
   8   8   0       15.09       23.61      2.70 o 
   9   8   0        7.06        6.96      1.52 o 
   1   9   0        1.78        3.83      2.53 o 
   2   9   0        3.65        3.48      4.93 o 
   3   9   0        0.35        0.81      2.45 o 
   4   9   0       24.64       31.28      7.99 o 
   5   9   0       32.90       35.06      6.34 o 
   6   9   0       32.85       31.97      3.06 o 
 -16   1   1        1.36        2.86      1.83 o 
 -15   1   1        0.06       -0.51      1.03 o 
 -14   1   1       68.35       66.41      1.99 o 
 -13   1   1       10.15       13.42      1.13 o 
 -12   1   1        8.12        7.36      1.02 o 
 -11   1   1      811.24      783.94      7.24 o 
 -10   1   1       67.37       65.98      1.74 o 
  -9   1   1       88.41       90.27      1.84 o 
  -8   1   1       35.69       35.15      1.51 o 
  -7   1   1      116.94      135.76      1.77 o 
  -6   1   1      752.53      740.22      5.64 o 
  -5   1   1      515.38      548.31      4.55 o 
  -4   1   1        7.43        6.40      0.61 o 
  -3   1   1     7054.86     6973.96     71.67 o 
  -2   1   1     3357.56     3319.78     30.00 o 
  -1   1   1       26.50       21.91      1.49 o 
   1   1   1      409.77      338.31      2.28 o 
   2   1   1        7.05        7.76      1.22 o 
   3   1   1     8938.11     8902.80    106.92 o 
   4   1   1      281.78      280.01      2.66 o 
   5   1   1       63.95       69.32      1.24 o 
   6   1   1      995.31     1018.63      8.18 o 
   7   1   1       11.16       17.35      1.16 o 
   8   1   1       30.67       29.42      1.33 o 
   9   1   1      269.62      273.11      3.27 o 
  10   1   1       18.20       16.09      1.75 o 
  11   1   1        2.59        0.52      1.04 o 
  12   1   1       71.01       67.59      3.87 o 
  13   1   1       26.26       22.59      1.44 o 
  14   1   1      103.65      101.11      2.32 o 
  15   1   1       24.64       28.98      1.82 o 
  16   1   1        0.74        0.66      1.49 o 
 -16   2   1        0.81        0.72      2.23 o 
 -15   2   1       14.84       21.49      3.71 o 
 -14   2   1        0.67       -0.46      0.88 o 
 -13   2   1       35.55       28.41      1.40 o 
 -12   2   1      156.97      154.77      2.29 o 
 -11   2   1       57.46       53.57      2.00 o 
 -10   2   1      265.58      268.39      3.41 o 
  -9   2   1      144.61      151.50      3.20 o 
  -8   2   1      323.32      319.84      3.04 o 
  -7   2   1       37.57       53.41      1.74 o 
  -6   2   1      558.28      626.28      5.35 o 
  -5   2   1       17.22       26.57      0.93 o 
  -4   2   1     1075.08     1094.87     11.34 o 
  -3   2   1      436.64      456.90      4.35 o 
  -2   2   1     1427.79     1340.61     14.07 o 
  -1   2   1      199.04      185.64      3.56 o 
   0   2   1     3549.06     3347.95     44.92 o 
   1   2   1      134.99      124.75      1.91 o 
   2   2   1     5608.56     5603.21     65.58 o 
   3   2   1       31.54       21.32      0.98 o 
   4   2   1       36.98       45.42      1.05 o 
   5   2   1      135.06      164.24      1.92 o 
   6   2   1      301.23      340.62      3.11 o 
   7   2   1       78.08      103.08      1.52 o 
   8   2   1      314.92      327.39      3.52 o 
   9   2   1       40.76       41.60      1.36 o 
  10   2   1       37.51       35.21      1.58 o 
  11   2   1      313.14      319.42      4.61 o 
  12   2   1      154.45      165.77      3.21 o 
  13   2   1        3.01        3.47      1.14 o 
  14   2   1       11.71       10.37      1.49 o 
  15   2   1        0.01       -1.16      1.41 o 
  16   2   1       16.57       18.75      2.41 o 
 -15   3   1        1.67        2.70      1.95 o 
 -14   3   1       29.25       30.10      3.49 o 
 -13   3   1        1.42       -0.04      0.86 o 
 -12   3   1        0.25       -0.41      0.73 o 
 -11   3   1       28.65       31.16      1.22 o 
 -10   3   1       44.51       46.00      1.40 o 
  -9   3   1      184.01      177.81      2.64 o 
  -8   3   1        7.29        7.67      1.39 o 
  -7   3   1      299.68      329.63      3.57 o 
  -6   3   1        1.52        1.21      0.73 o 
  -5   3   1        5.65        6.10      1.97 o 
  -4   3   1      757.04      783.66      8.17 o 
  -3   3   1      159.32      153.07      2.01 o 
  -2   3   1      613.19      613.60      7.64 o 
  -1   3   1        0.01        0.18      1.37 o 
   0   3   1      552.82      491.66      6.77 o 
   1   3   1      386.13      364.37      4.63 o 
   2   3   1     1156.07     1151.04     11.78 o 
   3   3   1      269.33      275.75      3.36 o 
   4   3   1        0.33        1.64      0.76 o 
   5   3   1     1305.83     1372.20     13.17 o 
   6   3   1       40.90       49.03      1.68 o 
   7   3   1        6.16        9.03      1.46 o 
   8   3   1       19.40       21.27      1.20 o 
   9   3   1       55.83       56.77      1.53 o 
  10   3   1       28.30       27.00      1.71 o 
  11   3   1       96.18       92.82      3.92 o 
  12   3   1      123.36      116.61      2.82 o 
  13   3   1       19.78       21.76      1.57 o 
  14   3   1        6.51        6.95      1.38 o 
  15   3   1        1.19        1.71      1.87 o 
 -15   4   1        1.65        0.99      2.16 o 
 -14   4   1        0.41       -0.62      1.74 o 
 -13   4   1        0.12        1.38      2.47 o 
 -12   4   1       22.93       28.32      1.76 o 
 -11   4   1       94.46       81.85      1.99 o 
 -10   4   1       23.47       19.52      1.24 o 
  -9   4   1       89.38       80.67      2.31 o 
  -8   4   1      132.52      136.40      2.54 o 
  -7   4   1       37.37       41.97      1.98 o 
  -6   4   1       88.69       89.57      2.02 o 
  -5   4   1       94.94       93.19      2.70 o 
  -4   4   1       93.37      102.64      3.38 o 
  -3   4   1       79.19       99.37      2.43 o 
  -2   4   1       13.34       14.51      1.43 o 
  -1   4   1      534.14      567.24     11.68 o 
   0   4   1        8.27       14.49      1.92 o 
   1   4   1      809.87      794.50     10.55 o 
   2   4   1      100.95      118.52      2.72 o 
   3   4   1       30.47       36.80      1.49 o 
   4   4   1      324.14      346.61      7.11 o 
   5   4   1      326.89      326.62      4.96 o 
   6   4   1        4.36        4.75      1.22 o 
   7   4   1      202.18      214.45      2.98 o 
   8   4   1       98.64       99.86      2.37 o 
   9   4   1       16.61       23.03      2.35 o 
  10   4   1        3.03        1.87      1.37 o 
  11   4   1       38.45       40.17      3.87 o 
  12   4   1       40.19       37.37      2.03 o 
  13   4   1        0.64       -0.27      1.31 o 
  14   4   1        2.86        2.97      1.99 o 
  15   4   1       22.52       27.30      6.50 o 
 -14   5   1        1.75        2.84      2.43 o 
 -13   5   1        0.00       -1.12      2.00 o 
 -12   5   1       18.21       24.85      2.96 o 
 -11   5   1       10.99       11.98      1.32 o 
 -10   5   1       63.14       63.46      2.56 o 
  -9   5   1       24.48       25.15      1.33 o 
  -8   5   1       44.79       42.70      2.08 o 
  -7   5   1      111.18      110.52      3.00 o 
  -6   5   1      290.24      294.20      4.02 o 
  -5   5   1       54.97       56.64      1.86 o 
  -4   5   1       27.61       23.36      1.39 o 
  -3   5   1      356.72      369.20     10.97 o 
  -2   5   1        0.32        1.33      2.12 o 
  -1   5   1       72.26       80.47      7.09 o 
   0   5   1      908.75      938.57     15.74 o 
   1   5   1       63.52       62.17      3.15 o 
   2   5   1        4.52        8.73      0.95 o 
   3   5   1       10.87       12.03      1.24 o 
   4   5   1        1.02        3.36      1.02 o 
   5   5   1       22.89       20.15      1.42 o 
   6   5   1       52.62       47.32      1.62 o 
   7   5   1        3.92        1.71      1.52 o 
   8   5   1        4.76        2.84      1.65 o 
   9   5   1       10.93       11.85      1.93 o 
  10   5   1        1.18        1.22      1.28 o 
  11   5   1        6.63        4.72      1.79 o 
  12   5   1        3.57        1.69      1.40 o 
  13   5   1       11.11        7.76      2.69 o 
  14   5   1       57.10       64.12      4.57 o 
 -13   6   1       10.55        8.36      3.65 o 
 -12   6   1        0.37        1.04      2.29 o 
 -11   6   1       21.50       26.57      2.50 o 
 -10   6   1        0.21        1.49      1.24 o 
  -9   6   1       54.71       55.30      2.73 o 
  -8   6   1      147.43      144.76      2.56 o 
  -7   6   1       15.01       16.07      1.47 o 
  -6   6   1       78.96       80.44      4.75 o 
  -5   6   1      191.38      183.43      2.94 o 
  -4   6   1      143.83      141.07      3.10 o 
  -3   6   1        4.04        4.80      1.23 o 
  -2   6   1      193.56      194.34      3.63 o 
  -1   6   1      270.39      271.59      7.44 o 
   0   6   1       59.27       55.67      3.51 o 
   1   6   1        7.44       12.46      1.53 o 
   2   6   1      406.05      396.67      5.29 o 
   3   6   1      136.87      137.48      3.12 o 
   4   6   1      145.61      135.21      3.65 o 
   5   6   1        0.45        0.20      1.59 o 
   6   6   1       10.47        8.89      1.27 o 
   7   6   1        0.27        1.99      1.29 o 
   8   6   1      177.87      158.71      3.52 o 
   9   6   1       27.67       27.61      2.28 o 
  10   6   1        8.30       10.37      1.47 o 
  11   6   1        0.68        0.81      1.56 o 
  12   6   1       58.86       70.43      5.19 o 
 -11   7   1        4.20        5.64      2.34 o 
 -10   7   1        0.03        0.85      1.26 o 
  -9   7   1        4.43        3.17      1.21 o 
  -8   7   1        8.18        9.04      1.36 o 
  -7   7   1       84.90       82.08      3.18 o 
  -6   7   1      188.41      187.34      3.25 o 
  -5   7   1       15.85       23.79      4.16 o 
  -4   7   1        4.20        1.85      1.56 o 
  -3   7   1       17.97       21.13      3.35 o 
  -2   7   1       22.31       20.80      2.03 o 
  -1   7   1       80.60       71.66      9.91 o 
   0   7   1      278.27      281.21      8.89 o 
   1   7   1      485.14      471.54      7.42 o 
   2   7   1       65.38       63.06      2.42 o 
   3   7   1       49.13       49.82      1.87 o 
   4   7   1      109.79      112.61      3.04 o 
   5   7   1      174.87      161.58      3.33 o 
   6   7   1       66.17       64.65      2.41 o 
   7   7   1        9.31        8.47      1.42 o 
   8   7   1       12.48       13.59      1.51 o 
   9   7   1        0.09        2.46      1.33 o 
  10   7   1        0.14        0.15      1.50 o 
  11   7   1       14.61       14.62      1.89 o 
  -9   8   1       26.09       27.38      1.97 o 
  -8   8   1        1.38        0.58      1.64 o 
  -7   8   1       34.23       46.00      1.95 o 
  -6   8   1        5.63        3.14      1.20 o 
  -5   8   1        0.53        0.17      1.02 o 
  -4   8   1       10.02       14.45      2.08 o 
  -3   8   1        9.59       10.05      1.81 o 
  -2   8   1       44.17       50.13      3.04 o 
  -1   8   1       84.95       89.44      5.56 o 
   0   8   1        0.02       -0.51      1.59 o 
   1   8   1        2.45        2.76      1.10 o 
   2   8   1        3.27        1.87      1.83 o 
   3   8   1       65.83       60.12      2.11 o 
   4   8   1       44.84       40.28      1.94 o 
   5   8   1        2.94        3.78      1.40 o 
   6   8   1       45.50       42.16      4.83 o 
   7   8   1       23.79       23.27      2.76 o 
   8   8   1       41.47       46.60      2.24 o 
   9   8   1        3.05        3.17      1.49 o 
  -6   9   1       10.65        9.17      4.43 o 
  -5   9   1        1.66        8.03      8.86 o 
  -4   9   1       28.74       23.64      3.22 o 
  -3   9   1        3.63        4.97      2.70 o 
  -2   9   1        2.81       10.11      3.56 o 
  -1   9   1       30.16       27.28      4.00 o 
   0   9   1       17.58       25.63      5.21 o 
   1   9   1        1.72        1.80      2.43 o 
   2   9   1        1.48        0.64      2.58 o 
   3   9   1       12.16       18.92      3.00 o 
   4   9   1        6.14        7.36      3.42 o 
   5   9   1       15.02       15.85      4.49 o 
   6   9   1        9.58        8.19      2.22 o 
 -16   0   2        4.75        2.21      5.02 o 
 -15   0   2        3.48        1.26      1.46 o 
 -14   0   2       89.06       85.97      4.99 o 
 -13   0   2        7.13       10.16      1.74 o 
 -12   0   2       44.61       46.57      2.08 o 
 -11   0   2      125.72      130.41      5.45 o 
 -10   0   2        0.05        1.22      1.39 o 
  -9   0   2       23.67       21.65      1.24 o 
  -8   0   2      282.58      306.79      3.37 o 
  -7   0   2      440.22      399.07      4.25 o 
  -6   0   2       93.99       90.43      2.15 o 
  -5   0   2      804.25      783.34     11.70 o 
  -4   0   2     2505.31     2462.66     32.98 o 
  -3   0   2     6624.15     6820.43     91.13 o 
  -2   0   2    20870.42    23358.71    740.40 o 
   2   0   2     3096.54     2988.45     46.30 o 
   3   0   2     5900.06     5412.32     99.04 o 
   4   0   2      573.85      544.16      7.89 o 
   5   0   2      572.58      544.14      6.84 o 
   6   0   2       21.19       26.52      1.44 o 
   7   0   2        0.00        2.40      2.00 o 
   8   0   2       65.73       62.96      1.95 o 
   9   0   2        5.95        3.50      2.32 o 
  10   0   2        4.70        3.38      1.64 o 
  11   0   2       17.62       17.20      2.18 o 
  12   0   2       52.77       50.74      2.62 o 
  13   0   2        2.96        2.74      2.22 o 
  14   0   2      698.86      702.83     12.91 o 
  15   0   2      114.39      114.64      9.18 o 
  16   0   2       53.93       46.49      2.80 o 
 -16   1   2       48.77       56.09      3.44 o 
 -15   1   2        1.40        2.23      1.25 o 
 -14   1   2       25.60       24.58      1.51 o 
 -13   1   2       47.74       51.86      1.37 o 
 -12   1   2       41.84       43.73      1.45 o 
 -11   1   2     1019.79     1024.67     10.14 o 
 -10   1   2      275.90      267.65      3.06 o 
  -9   1   2      441.73      443.94      3.77 o 
  -8   1   2        3.51        4.66      0.62 o 
  -7   1   2      353.44      353.02      2.68 o 
  -6   1   2       13.98       14.87      0.73 o 
  -5   1   2     1132.50     1074.13      7.63 o 
  -4   1   2     1268.96     1220.07      8.54 o 
  -3   1   2     7770.81     7586.66    175.29 o 
  -2   1   2     1116.91     1020.60      8.13 o 
  -1   1   2      789.00      723.29      7.11 o 
   0   1   2      689.03      633.54      6.14 o 
   1   1   2    32550.21    32491.09    509.08 o 
   2   1   2     2764.31     2700.75     24.10 o 
   3   1   2     5472.88     5622.32     60.94 o 
   4   1   2     1482.99     1476.21     12.44 o 
   5   1   2     1644.34     1661.07     14.50 o 
   6   1   2     1172.47     1169.38     10.76 o 
   7   1   2       72.27       67.76      1.37 o 
   8   1   2        5.52        5.56      0.94 o 
   9   1   2        2.04        3.85      1.29 o 
  10   1   2      105.62      100.65      2.98 o 
  11   1   2       10.13       11.25      1.23 o 
  12   1   2      445.80      433.76      5.10 o 
  13   1   2      172.48      172.86      3.27 o 
  14   1   2       75.84       76.85      2.18 o 
  15   1   2       45.69       50.87      3.39 o 
  16   1   2       17.94       21.48      1.80 o 
 -16   2   2        0.72        2.78      1.74 o 
 -15   2   2        0.50        0.20      1.69 o 
 -14   2   2        1.02        2.00      0.92 o 
 -13   2   2       50.52       51.81      1.53 o 
 -12   2   2       16.73       16.76      1.93 o 
 -11   2   2       77.08       73.74      1.69 o 
 -10   2   2       99.59       94.78      1.96 o 
  -9   2   2      885.16      913.57      7.89 o 
  -8   2   2       67.12       73.66      1.31 o 
  -7   2   2      108.65      108.43      1.35 o 
  -6   2   2      336.49      323.90      4.64 o 
  -5   2   2      216.95      215.90      2.11 o 
  -4   2   2       98.81       90.73      1.38 o 
  -3   2   2       29.11       23.63      0.68 o 
  -2   2   2       51.46       43.02      1.37 o 
  -1   2   2      295.21      279.53      3.32 o 
   0   2   2     3776.03     3631.54     60.68 o 
   1   2   2     4056.38     3806.01     45.61 o 
   2   2   2     1982.29     1875.29     15.79 o 
   3   2   2     1014.21      955.05      7.65 o 
   4   2   2       56.64       64.42      1.84 o 
   5   2   2      965.66     1045.86      9.35 o 
   6   2   2      116.64      139.16      1.78 o 
   7   2   2       90.93      107.03      1.76 o 
   8   2   2      342.22      345.89      3.33 o 
   9   2   2        8.74       11.42      1.23 o 
  10   2   2      200.35      190.42      4.80 o 
  11   2   2       30.07       31.76      1.50 o 
  12   2   2        5.19        4.18      1.17 o 
  13   2   2        1.63        0.76      1.20 o 
  14   2   2        3.69        1.75      1.08 o 
  15   2   2        6.04        4.47      1.24 o 
  16   2   2       15.05       15.81      2.35 o 
 -15   3   2       28.80       30.28      5.90 o 
 -14   3   2        6.83        5.59      1.81 o 
 -13   3   2        3.09        3.50      1.16 o 
 -12   3   2       48.10       50.88      2.75 o 
 -11   3   2        7.52        5.38      1.37 o 
 -10   3   2      281.46      269.82      3.75 o 
  -9   3   2       83.09       84.19      2.87 o 
  -8   3   2      140.70      136.33      1.97 o 
  -7   3   2      474.34      489.17      5.35 o 
  -6   3   2       18.65       28.20      1.32 o 
  -5   3   2       89.80       94.68      1.30 o 
  -4   3   2       58.89       54.07      2.11 o 
  -3   3   2       21.01       25.41      1.89 o 
  -2   3   2       66.10       66.21      2.54 o 
  -1   3   2      357.62      342.05      4.98 o 
   0   3   2     2016.69     2049.69     26.74 o 
   1   3   2      128.90      123.60      1.65 o 
   2   3   2     1932.67     1994.09     21.97 o 
   3   3   2      202.88      195.34      3.17 o 
   4   3   2      492.71      540.65      5.15 o 
   5   3   2     2875.35     2969.20     29.85 o 
   6   3   2      301.21      308.47      3.72 o 
   7   3   2       74.86       70.68      1.53 o 
   8   3   2      115.54      115.69      2.77 o 
   9   3   2        0.59        1.06      0.88 o 
  10   3   2       28.95       37.09      2.08 o 
  11   3   2      277.31      264.68      3.77 o 
  12   3   2      175.88      159.33      2.67 o 
  13   3   2        2.09        0.71      1.07 o 
  14   3   2        9.33        6.35      1.75 o 
  15   3   2        7.32        5.65      2.23 o 
 -15   4   2       14.97        9.82      2.20 o 
 -14   4   2        2.67        0.33      1.56 o 
 -13   4   2       20.75       23.06      2.62 o 
 -12   4   2        9.65        7.13      1.44 o 
 -11   4   2       14.25       11.80      1.51 o 
 -10   4   2        0.24        0.96      1.07 o 
  -9   4   2       35.91       34.36      1.97 o 
  -8   4   2       12.91        8.44      0.85 o 
  -7   4   2       90.25       99.94      2.68 o 
  -6   4   2      283.98      288.86      2.99 o 
  -5   4   2       16.19       14.86      1.17 o 
  -4   4   2       48.66       48.11      2.09 o 
  -3   4   2      348.39      398.48      5.78 o 
  -2   4   2        4.86        4.88      1.65 o 
  -1   4   2       11.75       17.57      2.93 o 
   0   4   2      123.23      121.42      6.03 o 
   1   4   2      401.25      360.07      4.26 o 
   2   4   2      566.58      584.48      5.79 o 
   3   4   2       11.31       10.85      1.22 o 
   4   4   2        0.08       -0.63      1.42 o 
   5   4   2        3.70        4.80      1.09 o 
   6   4   2        2.05        3.57      1.19 o 
   7   4   2        6.95        7.36      1.22 o 
   8   4   2       37.35       38.30      2.26 o 
   9   4   2        0.24        0.07      1.08 o 
  10   4   2        0.33        2.08      1.37 o 
  11   4   2       74.79       73.11      2.33 o 
  12   4   2        2.04        0.58      1.72 o 
  13   4   2        1.51       -0.95      1.33 o 
  14   4   2        6.50        3.44      2.47 o 
 -14   5   2        6.60        7.30      3.09 o 
 -13   5   2        0.21       -0.24      2.46 o 
 -12   5   2       87.79      103.86      7.45 o 
 -11   5   2       74.51       69.54      1.81 o 
 -10   5   2        8.42        5.24      1.04 o 
  -9   5   2       21.05       25.34      2.04 o 
  -8   5   2      144.18      146.76      2.93 o 
  -7   5   2      206.35      212.17      2.97 o 
  -6   5   2       14.98       14.23      1.64 o 
  -5   5   2       33.63       31.93      1.29 o 
  -4   5   2        5.14        5.13      1.20 o 
  -3   5   2       26.87       26.38      2.55 o 
  -2   5   2        7.43        8.50      2.47 o 
  -1   5   2       45.82       46.10      2.67 o 
   0   5   2     1277.37     1283.75     22.95 o 
   1   5   2       76.25       71.01      1.56 o 
   2   5   2       20.73       24.05      1.03 o 
   3   5   2        9.20       10.98      1.18 o 
   4   5   2      212.07      217.30      2.85 o 
   5   5   2      236.71      245.62      3.64 o 
   6   5   2      154.15      155.89      6.47 o 
   7   5   2        3.72        4.44      1.29 o 
   8   5   2       22.40       13.00      2.33 o 
   9   5   2       27.89       25.88      2.01 o 
  10   5   2        8.88       13.78      1.71 o 
  11   5   2        0.91        0.53      1.36 o 
  12   5   2        0.17       -1.30      1.40 o 
  13   5   2        0.02       -0.22      1.84 o 
  14   5   2        7.17        2.99      3.28 o 
 -13   6   2        2.13        3.99      2.39 o 
 -12   6   2        0.00       -0.17      2.07 o 
 -11   6   2        6.75       14.61      4.69 o 
 -10   6   2       79.25       81.16      2.01 o 
  -9   6   2        2.79        3.05      1.02 o 
  -8   6   2       46.18       46.11      2.79 o 
  -7   6   2       94.57       86.70      2.29 o 
  -6   6   2        6.87        6.39      1.49 o 
  -5   6   2       24.40       26.35      2.80 o 
  -4   6   2       67.10       67.87      3.97 o 
  -3   6   2       39.98       45.47      5.00 o 
  -2   6   2        6.04        6.82      2.69 o 
  -1   6   2       33.81       32.39      9.84 o 
   0   6   2        4.28        1.33      2.08 o 
   1   6   2       30.13       27.87      4.12 o 
   2   6   2       59.88       60.61      2.26 o 
   3   6   2      155.20      139.84      2.64 o 
   4   6   2       33.93       32.34      1.55 o 
   5   6   2      217.55      184.53      3.45 o 
   6   6   2       13.45       21.25      3.38 o 
   7   6   2       28.38       26.87      2.21 o 
   8   6   2        0.03        0.55      1.14 o 
   9   6   2        1.00        1.53      1.21 o 
  10   6   2        0.13        1.72      1.20 o 
  11   6   2        2.32        4.10      1.47 o 
  12   6   2        0.00       -1.57      1.99 o 
 -11   7   2        5.94        3.82      2.72 o 
 -10   7   2        0.07        1.46      1.42 o 
  -9   7   2       15.08       17.26      1.74 o 
  -8   7   2       17.20       15.60      1.61 o 
  -7   7   2        3.41        0.73      1.09 o 
  -6   7   2        0.34        1.36      1.31 o 
  -5   7   2       71.30       71.11      2.17 o 
  -4   7   2       49.87       53.78      3.19 o 
  -3   7   2       17.73       20.49      5.49 o 
  -2   7   2       48.13       46.95      2.37 o 
  -1   7   2       23.55       29.76      4.32 o 
   0   7   2        2.58        1.32      1.57 o 
   1   7   2       62.98       70.58      6.56 o 
   2   7   2       34.41       39.37      2.23 o 
   3   7   2       80.23       74.73      2.67 o 
   4   7   2        0.57        1.74      1.58 o 
   5   7   2       38.02       32.53      2.19 o 
   6   7   2       21.81       24.14      2.40 o 
   7   7   2        0.04       -1.36      1.36 o 
   8   7   2        4.78        4.70      1.48 o 
   9   7   2        4.97        6.16      1.52 o 
  10   7   2       13.19       14.20      1.70 o 
  11   7   2        4.69        1.27      1.57 o 
  -9   8   2        3.26        5.04      1.43 o 
  -8   8   2       20.41       26.01      3.56 o 
  -7   8   2       40.51       47.75      2.25 o 
  -6   8   2      132.40      119.96      2.84 o 
  -5   8   2      164.16      160.16      4.33 o 
  -4   8   2       79.37       82.10      6.10 o 
  -3   8   2      102.76      103.98      3.86 o 
  -2   8   2       33.68       38.00      3.65 o 
  -1   8   2       25.53       28.09      3.09 o 
   0   8   2        5.29        7.93      2.83 o 
   1   8   2       26.54       27.00      2.99 o 
   2   8   2        0.08        0.88      2.28 o 
   3   8   2        0.82        2.26      1.06 o 
   4   8   2       28.69       26.21      1.79 o 
   5   8   2        3.78        3.26      1.31 o 
   6   8   2        4.40        5.61      1.53 o 
   7   8   2       10.20        9.96      2.03 o 
   8   8   2        3.45        2.13      1.35 o 
   9   8   2       18.58       17.19      2.37 o 
  -6   9   2       36.13       34.46      4.96 o 
  -5   9   2       27.81       28.37      7.24 o 
  -4   9   2       19.37       21.67      4.95 o 
  -3   9   2       24.60       26.05      3.59 o 
  -2   9   2        2.42        5.81      1.57 o 
  -1   9   2       14.82       18.27      3.88 o 
   0   9   2        5.13        3.31      3.48 o 
   1   9   2        2.71       -0.49      2.55 o 
   2   9   2        0.15        1.81      2.80 o 
   3   9   2       10.86       11.60      3.16 o 
   4   9   2        0.19       -3.90      3.90 o 
   5   9   2        0.91        4.01      2.47 o 
 -16   1   3        2.65        0.38      2.29 o 
 -15   1   3        0.13        2.62      1.57 o 
 -14   1   3        4.18        3.24      0.93 o 
 -13   1   3        4.37        3.80      1.20 o 
 -12   1   3       99.16       99.94      1.60 o 
 -11   1   3      107.96      116.78      1.89 o 
 -10   1   3      205.52      201.07      2.20 o 
  -9   1   3      152.64      151.53      1.93 o 
  -8   1   3       67.74       66.41      1.74 o 
  -7   1   3        3.45        4.89      0.77 o 
  -6   1   3      124.02      140.85      2.37 o 
  -5   1   3      608.61      600.23      3.94 o 
  -4   1   3      280.08      279.53      2.55 o 
  -3   1   3    18293.74    18213.90    859.48 o 
  -2   1   3     1129.66     1087.58      8.76 o 
  -1   1   3     1240.81     1147.02      9.17 o 
   0   1   3    13982.27    14541.03    285.25 o 
   1   1   3     2090.56     1989.84     21.23 o 
   2   1   3     3564.56     3609.01     38.78 o 
   3   1   3     5668.71     5758.50     70.96 o 
   4   1   3       26.09       20.07      1.05 o 
   5   1   3      959.60      946.98      8.93 o 
   6   1   3     1448.50     1458.05     13.20 o 
   7   1   3        3.43        2.38      1.20 o 
   8   1   3        4.36        2.91      1.37 o 
   9   1   3        1.98        4.57      1.22 o 
  10   1   3       21.40       22.25      1.61 o 
  11   1   3      148.41      152.74      2.51 o 
  12   1   3      151.95      144.72      3.75 o 
  13   1   3       11.02       15.02      2.17 o 
  14   1   3        6.45        9.28      1.45 o 
  15   1   3        0.92        0.51      1.64 o 
  16   1   3        7.03        7.31      1.73 o 
 -16   2   3       10.59       12.84      4.09 o 
 -15   2   3        3.49        5.14      2.16 o 
 -14   2   3        0.72       -0.46      1.27 o 
 -13   2   3       74.43       67.59      1.99 o 
 -12   2   3       32.78       31.39      0.99 o 
 -11   2   3       11.69       15.08      1.41 o 
 -10   2   3      343.61      349.36      3.41 o 
  -9   2   3       55.57       48.09      1.38 o 
  -8   2   3      910.59      927.03      7.27 o 
  -7   2   3      117.02      100.32      1.54 o 
  -6   2   3     6209.59     6544.85     77.35 o 
  -5   2   3       55.83       81.36      1.08 o 
  -4   2   3     1047.03     1080.19      8.71 o 
  -3   2   3       69.85       69.82      1.11 o 
  -2   2   3       19.07       18.00      0.76 o 
  -1   2   3       74.39       66.47      4.06 o 
   0   2   3      480.24      454.99      5.62 o 
   1   2   3       29.39       27.95      0.65 o 
   2   2   3     8749.35     9039.12    110.27 o 
   3   2   3      138.85      142.49      1.67 o 
   4   2   3     6034.81     6452.52     74.02 o 
   5   2   3     1269.77     1269.25     11.25 o 
   6   2   3        7.60       15.88      1.08 o 
   7   2   3      158.40      140.95      2.47 o 
   8   2   3       46.82       49.50      2.80 o 
   9   2   3      375.40      372.18      4.48 o 
  10   2   3        1.26        0.97      1.22 o 
  11   2   3      137.53      140.20      3.16 o 
  12   2   3       12.07        9.62      1.57 o 
  13   2   3        0.35        1.69      1.34 o 
  14   2   3        5.96        5.76      1.57 o 
  15   2   3        0.01       -0.20      1.24 o 
 -15   3   3        2.78        4.94      2.05 o 
 -14   3   3        3.52        7.04      1.70 o 
 -13   3   3        6.61        6.67      1.93 o 
 -12   3   3       85.01       84.14      2.22 o 
 -11   3   3       24.16       27.77      1.83 o 
 -10   3   3       62.98       63.38      2.20 o 
  -9   3   3       48.06       47.32      1.64 o 
  -8   3   3      189.28      187.14      2.65 o 
  -7   3   3      118.21      109.58      1.68 o 
  -6   3   3      149.57      151.39      2.43 o 
  -5   3   3       25.51       33.74      0.81 o 
  -4   3   3        6.38        8.19      0.67 o 
  -3   3   3       28.84       23.45      1.63 o 
  -2   3   3       72.25       77.13      2.85 o 
  -1   3   3      142.30      124.50      3.73 o 
   0   3   3     1429.63     1402.56     15.82 o 
   1   3   3       50.91       51.19      1.75 o 
   2   3   3      213.50      238.10      2.95 o 
   3   3   3        0.09        1.26      0.75 o 
   4   3   3      190.86      168.93      1.95 o 
   5   3   3      974.33      981.94      8.52 o 
   6   3   3       39.04       49.59      2.76 o 
   7   3   3       52.06       55.97      1.48 o 
   8   3   3       53.98       58.20      1.69 o 
   9   3   3       20.55       16.69      1.74 o 
  10   3   3      103.40      118.03      3.27 o 
  11   3   3        0.11       -0.46      1.43 o 
  12   3   3       24.40       24.33      2.14 o 
  13   3   3       75.89       69.93      2.34 o 
  14   3   3        3.84        3.02      1.50 o 
  15   3   3        0.27        0.01      1.79 o 
 -15   4   3        0.15        0.00      2.26 o 
 -14   4   3       11.96       13.91      3.00 o 
 -13   4   3       98.10       98.00      4.30 o 
 -12   4   3       12.37       16.47      1.14 o 
 -11   4   3        4.87        3.00      0.93 o 
 -10   4   3       98.15      104.85      1.92 o 
  -9   4   3       23.39       25.23      1.31 o 
  -8   4   3        0.20        0.52      0.72 o 
  -7   4   3      130.12      122.24      3.50 o 
  -6   4   3      181.48      172.87      2.46 o 
  -5   4   3       42.01       44.42      1.42 o 
  -4   4   3      218.31      246.35      3.46 o 
  -3   4   3       45.28       33.69      5.01 o 
  -2   4   3      106.94      110.94      2.85 o 
  -1   4   3       69.17       65.34      2.21 o 
   0   4   3     1403.15     1459.30     20.00 o 
   1   4   3       12.23       16.75      1.40 o 
   2   4   3      232.39      272.98      3.56 o 
   3   4   3      664.84      671.64      7.84 o 
   4   4   3       46.40       50.77      1.86 o 
   5   4   3      123.71      127.38      2.54 o 
   6   4   3      207.93      198.52      5.45 o 
   7   4   3       73.66       64.33      1.98 o 
   8   4   3        0.07        0.58      1.03 o 
   9   4   3       41.20       37.06      2.97 o 
  10   4   3        2.54        1.27      1.09 o 
  11   4   3       58.34       52.32      1.86 o 
  12   4   3        9.69       12.86      2.08 o 
  13   4   3       37.37       36.06      1.89 o 
  14   4   3       17.49       18.67      1.88 o 
 -14   5   3        9.39        9.09      2.70 o 
 -13   5   3        0.14       -0.19      1.79 o 
 -12   5   3        2.32        3.91      2.26 o 
 -11   5   3       49.06       49.47      4.04 o 
 -10   5   3       44.13       45.19      2.26 o 
  -9   5   3       33.22       31.89      1.33 o 
  -8   5   3        0.12        0.62      1.19 o 
  -7   5   3        7.80        8.67      1.21 o 
  -6   5   3      252.08      260.55      3.64 o 
  -5   5   3      453.54      436.74      5.97 o 
  -4   5   3       19.41       24.20      1.70 o 
  -3   5   3        2.55        3.16      1.19 o 
  -2   5   3       99.05      101.92      4.35 o 
  -1   5   3      104.49      121.37      4.20 o 
   0   5   3        5.96        2.69      1.29 o 
   1   5   3      121.88      142.63      2.66 o 
   2   5   3      273.66      302.68      3.59 o 
   3   5   3        0.77        3.11      1.08 o 
   4   5   3       87.16       98.18      4.63 o 
   5   5   3       14.75       10.19      2.09 o 
   6   5   3      203.51      202.98      3.52 o 
   7   5   3       25.79       31.66      1.79 o 
   8   5   3       27.12       20.59      2.46 o 
   9   5   3      172.30      158.40      2.72 o 
  10   5   3        1.94        4.62      1.35 o 
  11   5   3       32.12       32.92      2.81 o 
  12   5   3        1.39       -0.35      1.36 o 
  13   5   3        4.19        2.01      1.64 o 
 -13   6   3        4.82        5.31      2.69 o 
 -12   6   3        4.61        3.32      2.90 o 
 -11   6   3       36.60       42.01      3.20 o 
 -10   6   3        0.14        1.52      1.50 o 
  -9   6   3        6.24        7.54      1.18 o 
  -8   6   3       28.19       29.83      1.43 o 
  -7   6   3       16.08       19.06      1.38 o 
  -6   6   3      454.20      471.58      5.97 o 
  -5   6   3       53.60       53.90      2.57 o 
  -4   6   3      653.22      648.37      7.72 o 
  -3   6   3      423.20      408.55      6.91 o 
  -2   6   3       32.42       39.10      8.43 o 
  -1   6   3       63.75       63.27      3.92 o 
   0   6   3      117.04      116.89      2.52 o 
   1   6   3      178.95      180.05      3.74 o 
   2   6   3       35.07       31.73      1.62 o 
   3   6   3      139.00      138.49      4.74 o 
   4   6   3      181.33      187.67      3.37 o 
   5   6   3        3.56        4.04      1.43 o 
   6   6   3      482.84      440.86      5.49 o 
   7   6   3       58.09       56.51      4.15 o 
   8   6   3        6.44        4.12      1.59 o 
   9   6   3        1.71        3.59      1.40 o 
  10   6   3       11.34       13.33      1.84 o 
  11   6   3       27.89       32.55      4.89 o 
  12   6   3        7.23       13.41      2.55 o 
 -11   7   3       20.80       27.25      3.07 o 
 -10   7   3       22.13       25.25      3.61 o 
  -9   7   3        8.94       14.16      1.29 o 
  -8   7   3       11.14       13.92      2.45 o 
  -7   7   3        1.52        2.31      1.38 o 
  -6   7   3       47.58       56.98      4.16 o 
  -5   7   3       12.78       13.01      1.53 o 
  -4   7   3       54.97       60.24      1.66 o 
  -3   7   3      141.40      147.41      3.64 o 
  -2   7   3      147.31      138.85      5.21 o 
  -1   7   3      671.13      641.53     13.49 o 
   0   7   3      423.45      409.74      7.80 o 
   1   7   3        9.30        9.00      1.06 o 
   2   7   3       50.69       49.61      1.92 o 
   3   7   3       22.23       25.44      2.17 o 
   4   7   3       11.81        9.60      1.34 o 
   5   7   3       24.39       29.81      3.68 o 
   6   7   3       11.35       10.53      1.64 o 
   7   7   3        4.48        5.58      1.29 o 
   8   7   3        3.93        2.43      1.45 o 
   9   7   3        9.16        6.36      1.72 o 
  10   7   3       15.04       15.70      2.67 o 
  11   7   3        4.29        3.81      1.94 o 
  -9   8   3        1.19        4.34      1.88 o 
  -8   8   3        7.26        8.18      1.62 o 
  -7   8   3        9.62       12.39      2.01 o 
  -6   8   3        0.00        0.46      1.09 o 
  -5   8   3        4.41        5.59      1.51 o 
  -4   8   3      123.51      126.64      2.69 o 
  -3   8   3      160.22      149.44      6.34 o 
  -2   8   3       14.56       16.01      2.66 o 
  -1   8   3        0.94        2.47      1.15 o 
   0   8   3       14.05       15.36      2.64 o 
   1   8   3        0.06        0.01      1.08 o 
   2   8   3        0.86        1.68      1.85 o 
   3   8   3       11.94        9.02      2.56 o 
   4   8   3       15.30       12.26      3.65 o 
   5   8   3        7.10       11.04      1.55 o 
   6   8   3       32.22       25.36      3.33 o 
   7   8   3        9.80        9.27      2.59 o 
   8   8   3        7.55        8.72      1.85 o 
  -6   9   3       18.87       17.05      2.55 o 
  -5   9   3        0.08        4.86      2.28 o 
  -4   9   3        0.71        0.34      2.82 o 
  -3   9   3        1.04        0.06      2.57 o 
  -2   9   3       39.23       43.64      8.48 o 
  -1   9   3        3.09        2.12      2.83 o 
   0   9   3       11.22       15.18      3.52 o 
   1   9   3       26.12       35.39      4.39 o 
   2   9   3        2.33        8.31      5.47 o 
   3   9   3       13.79       20.82      3.65 o 
   4   9   3       21.52       21.76      3.17 o 
   5   9   3        0.04        2.75      2.49 o 
 -16   0   4        2.00       -5.60      8.99 o 
 -15   0   4       16.11       17.62      2.45 o 
 -14   0   4       35.50       37.94      1.77 o 
 -13   0   4       31.44       30.34      3.01 o 
 -12   0   4      297.83      279.41      4.28 o 
 -11   0   4      274.14      247.80      5.63 o 
 -10   0   4     1107.17     1081.84     12.11 o 
  -9   0   4      561.84      554.86      6.19 o 
  -8   0   4      707.67      696.36      9.40 o 
  -7   0   4      987.66     1063.45     12.69 o 
  -6   0   4     4783.84     5069.52     66.75 o 
  -5   0   4       72.36       65.43      1.29 o 
  -4   0   4      677.01      634.06      8.25 o 
  -3   0   4      454.21      451.15      3.90 o 
  -2   0   4    13167.07    13769.37    386.67 o 
  -1   0   4      303.08      271.76      3.70 o 
   0   0   4    12390.63    11249.75    235.81 o 
   1   0   4      153.08      178.60      4.49 o 
   2   0   4    17187.91    15964.75    387.19 o 
   3   0   4        8.99       12.04      1.73 o 
   4   0   4      141.43      181.45      4.32 o 
   5   0   4     4436.41     4343.32     82.84 o 
   6   0   4     2144.94     2103.69     28.70 o 
   7   0   4       46.06       40.06      2.57 o 
   8   0   4       93.13       94.98      3.45 o 
   9   0   4       16.11        9.42      1.75 o 
  10   0   4       45.36       44.55      3.76 o 
  11   0   4        4.53        6.50      2.85 o 
  12   0   4        0.06        0.34      1.46 o 
  13   0   4       31.06       29.05      3.02 o 
  14   0   4      268.50      260.69      6.33 o 
  15   0   4      484.33      439.22     24.06 o 
  16   0   4        5.73        5.81      2.03 o 
 -16   1   4        1.02        3.39      3.42 o 
 -15   1   4        0.05        0.13      1.37 o 
 -14   1   4        2.30        3.34      0.75 o 
 -13   1   4       95.62       97.16      2.32 o 
 -12   1   4       13.79       16.11      1.20 o 
 -11   1   4       14.66       16.51      1.81 o 
 -10   1   4       18.10       18.46      0.91 o 
  -9   1   4      237.24      245.29      2.91 o 
  -8   1   4      232.44      258.32      2.32 o 
  -7   1   4      681.32      696.61      4.64 o 
  -6   1   4      633.37      609.77     13.91 o 
  -5   1   4      469.51      462.40      3.98 o 
  -4   1   4     1343.74     1277.69     11.67 o 
  -3   1   4     3260.63     3048.77     84.26 o 
  -2   1   4     2826.62     2780.59     26.55 o 
  -1   1   4     2195.58     2139.60     19.88 o 
   0   1   4     1156.23     1114.43     11.72 o 
   1   1   4     5571.97     5676.96     76.12 o 
   2   1   4       70.01       79.00      2.86 o 
   3   1   4     2617.26     2676.90     27.21 o 
   4   1   4      435.55      462.18      4.42 o 
   5   1   4      440.30      440.46      4.61 o 
   6   1   4        0.78        0.59      0.98 o 
   7   1   4      416.40      433.58      4.81 o 
   8   1   4      660.89      720.39      7.01 o 
   9   1   4        2.23        3.23      1.31 o 
  10   1   4        0.14        1.13      1.05 o 
  11   1   4       21.95       23.27      2.67 o 
  12   1   4       71.89       75.67      3.50 o 
  13   1   4       10.09        7.90      1.88 o 
  14   1   4        0.75       -0.29      1.12 o 
  15   1   4       52.38       45.75      2.47 o 
  16   1   4        2.12        5.52      2.58 o 
 -16   2   4        5.78        7.64      2.07 o 
 -15   2   4        2.24        3.28      1.42 o 
 -14   2   4       10.28       11.21      1.56 o 
 -13   2   4        8.40        8.85      0.84 o 
 -12   2   4        2.71        4.00      0.73 o 
 -11   2   4      165.72      169.47      2.85 o 
 -10   2   4      232.07      226.80      3.70 o 
  -9   2   4       67.16       66.91      1.19 o 
  -8   2   4      162.41      151.70      1.87 o 
  -7   2   4       31.43       33.98      1.10 o 
  -6   2   4       25.55       24.10      1.53 o 
  -5   2   4     1314.31     1276.43     10.17 o 
  -4   2   4      886.69      864.49      8.47 o 
  -3   2   4        0.00       -0.25      0.40 o 
  -2   2   4     1205.73     1128.25     10.83 o 
  -1   2   4      538.81      555.65      6.39 o 
   0   2   4     2923.74     2901.50     38.91 o 
   1   2   4     1623.22     1626.01     15.07 o 
   2   2   4     6456.60     6663.80     83.89 o 
   3   2   4      447.00      464.71      4.45 o 
   4   2   4      969.34      938.46      9.05 o 
   5   2   4     1742.25     1943.68     19.96 o 
   6   2   4      776.66      806.26      8.88 o 
   7   2   4       56.13       63.94      1.92 o 
   8   2   4       11.21       14.00      1.34 o 
   9   2   4       10.56       12.51      2.05 o 
  10   2   4       53.17       51.02      2.13 o 
  11   2   4      375.41      349.38      4.66 o 
  12   2   4      126.79      117.30      2.52 o 
  13   2   4      114.93      105.76      2.63 o 
  14   2   4       34.30       32.16      3.14 o 
  15   2   4        0.75        1.31      1.30 o 
 -15   3   4        7.54       11.05      1.87 o 
 -14   3   4       13.51       15.57      2.33 o 
 -13   3   4        0.00       -0.52      1.46 o 
 -12   3   4        0.09        0.94      1.44 o 
 -11   3   4       18.50       19.07      0.65 o 
 -10   3   4       88.17       87.33      2.04 o 
  -9   3   4      296.19      301.19      2.91 o 
  -8   3   4       67.69       62.11      1.16 o 
  -7   3   4       91.04       86.37      1.50 o 
  -6   3   4      334.41      353.52      3.70 o 
  -5   3   4       38.05       42.59      1.03 o 
  -4   3   4       19.37       25.19      2.03 o 
  -3   3   4      456.00      454.79      4.85 o 
  -2   3   4        0.05        0.23      0.55 o 
  -1   3   4      282.56      250.49     11.43 o 
   0   3   4      268.04      265.32      5.06 o 
   1   3   4      841.07      834.19      8.06 o 
   2   3   4     2625.57     2747.92     28.03 o 
   3   3   4     1414.71     1527.25     13.48 o 
   4   3   4        0.55        1.28      0.66 o 
   5   3   4      135.84      122.25      2.40 o 
   6   3   4       31.22       33.57      1.65 o 
   7   3   4        5.31        4.17      1.15 o 
   8   3   4      209.08      211.59      3.62 o 
   9   3   4       25.42       26.46      1.51 o 
  10   3   4       19.43       17.70      1.40 o 
  11   3   4       33.69       35.37      2.22 o 
  12   3   4        2.35        2.48      1.41 o 
  13   3   4        1.27        0.90      1.67 o 
  14   3   4        0.66        1.29      1.35 o 
  15   3   4        0.21       -0.34      1.42 o 
 -15   4   4        4.25        8.99      2.44 o 
 -14   4   4        0.17       -0.24      1.62 o 
 -13   4   4        0.01        2.77      2.06 o 
 -12   4   4       84.27       79.25      3.14 o 
 -11   4   4       28.07       27.89      1.06 o 
 -10   4   4      159.44      143.94      2.04 o 
  -9   4   4      246.33      231.07      2.81 o 
  -8   4   4        3.02        2.11      0.73 o 
  -7   4   4      585.99      571.46      6.08 o 
  -6   4   4      342.25      342.03      4.02 o 
  -5   4   4      652.27      658.96      6.34 o 
  -4   4   4       16.17       11.56      1.13 o 
  -3   4   4      224.79      203.28      2.90 o 
  -2   4   4        5.84        4.46      0.84 o 
  -1   4   4       99.34       91.59      2.21 o 
   0   4   4      100.34       94.39      1.48 o 
   1   4   4      597.31      635.87      6.23 o 
   2   4   4      195.42      179.02      2.54 o 
   3   4   4      125.84      106.76      2.07 o 
   4   4   4        0.51        2.44      1.21 o 
   5   4   4      343.48      341.09      3.98 o 
   6   4   4        1.29       -0.38      0.90 o 
   7   4   4        0.00       -0.73      0.90 o 
   8   4   4        1.30        2.18      1.02 o 
   9   4   4        3.06        4.06      1.13 o 
  10   4   4        0.02       -0.69      1.31 o 
  11   4   4        0.83        0.19      1.23 o 
  12   4   4       88.99       88.85      2.62 o 
  13   4   4        6.04        3.81      1.37 o 
  14   4   4        3.26        0.60      1.36 o 
 -14   5   4        0.39        4.41      2.75 o 
 -13   5   4       26.03       31.70      3.91 o 
 -12   5   4        0.82        2.85      1.89 o 
 -11   5   4        1.91        2.98      1.00 o 
 -10   5   4        0.71        0.65      0.93 o 
  -9   5   4        2.88        3.42      0.88 o 
  -8   5   4       58.03       56.30      2.15 o 
  -7   5   4      153.80      157.94      2.48 o 
  -6   5   4       16.05       15.44      1.26 o 
  -5   5   4      245.59      242.60      4.81 o 
  -4   5   4      207.49      208.61      3.28 o 
  -3   5   4       32.50       35.54      2.94 o 
  -2   5   4      129.70      145.56      5.96 o 
  -1   5   4       29.04       22.19      2.17 o 
   0   5   4        4.08        3.47      0.67 o 
   1   5   4       30.32       28.85      2.55 o 
   2   5   4      367.80      346.59      4.08 o 
   3   5   4       50.88       45.24      3.72 o 
   4   5   4        4.18        2.65      1.10 o 
   5   5   4      359.30      357.71      5.59 o 
   6   5   4      187.81      175.61      3.74 o 
   7   5   4       26.74       38.05      2.75 o 
   8   5   4       40.35       35.73      1.65 o 
   9   5   4       57.55       46.73      2.51 o 
  10   5   4       55.79       53.78      2.38 o 
  11   5   4        3.49        8.56      2.28 o 
  12   5   4       33.78       31.56      2.96 o 
  13   5   4        0.17        0.93      1.67 o 
 -13   6   4        2.26        6.57      3.36 o 
 -12   6   4       13.53       12.00      2.75 o 
 -11   6   4       46.78       55.98      4.65 o 
 -10   6   4       11.34       13.70      2.09 o 
  -9   6   4        8.72       12.08      2.03 o 
  -8   6   4       26.04       28.86      1.89 o 
  -7   6   4      208.05      209.40      3.46 o 
  -6   6   4       19.38       20.32      2.42 o 
  -5   6   4       13.81       15.36      1.22 o 
  -4   6   4      110.65      108.51      2.71 o 
  -3   6   4      154.86      151.04      2.77 o 
  -2   6   4      672.24      682.54     14.01 o 
  -1   6   4       12.90        9.91      2.47 o 
   0   6   4       26.04       23.90      1.08 o 
   1   6   4      260.29      264.42      3.62 o 
   2   6   4      136.53      148.93      2.72 o 
   3   6   4       96.15       82.42      3.14 o 
   4   6   4       66.92       59.59      3.43 o 
   5   6   4       20.51       21.01      1.87 o 
   6   6   4       33.32       32.48      2.39 o 
   7   6   4        0.30        2.15      1.36 o 
   8   6   4        6.95        5.52      1.56 o 
   9   6   4        1.25        1.28      1.84 o 
  10   6   4        2.20        3.41      1.84 o 
  11   6   4       13.78       24.20      5.95 o 
  12   6   4        3.52        0.60      2.92 o 
 -11   7   4        0.92        4.44      2.38 o 
 -10   7   4       16.65       28.00      3.44 o 
  -9   7   4       16.42       20.58      3.68 o 
  -8   7   4       10.81       13.17      1.61 o 
  -7   7   4       96.10      100.19      2.36 o 
  -6   7   4      180.83      190.08      3.18 o 
  -5   7   4      160.26      155.70      2.63 o 
  -4   7   4       46.46       51.06      2.59 o 
  -3   7   4      160.51      159.67      2.98 o 
  -2   7   4        1.27        1.11      1.48 o 
  -1   7   4       65.02       64.66      5.52 o 
   0   7   4       20.09       20.11      1.14 o 
   1   7   4       23.97       24.78      4.26 o 
   2   7   4        6.48        4.66      1.09 o 
   3   7   4        0.00       -1.17      1.17 o 
   4   7   4       50.08       45.31      2.12 o 
   5   7   4       17.45       17.64      1.32 o 
   6   7   4        6.05        7.37      1.58 o 
   7   7   4        6.02        5.02      1.41 o 
   8   7   4        1.74        2.45      2.36 o 
   9   7   4        4.28        8.59      2.36 o 
  10   7   4        0.93       -1.84      1.84 o 
  -9   8   4        0.36        6.47      2.81 o 
  -8   8   4       30.56       39.37      3.89 o 
  -7   8   4       25.66       30.03      7.00 o 
  -6   8   4        5.39        5.65      1.94 o 
  -5   8   4       56.96       56.96      3.62 o 
  -4   8   4      455.95      461.23      7.13 o 
  -3   8   4       17.79       15.66      2.17 o 
  -2   8   4       11.65       12.57      2.16 o 
  -1   8   4        8.10        9.89      2.85 o 
   0   8   4       23.56       25.91      5.69 o 
   1   8   4       12.27       13.07      3.55 o 
   2   8   4       13.25        9.97      2.57 o 
   3   8   4        0.99        4.10      4.72 o 
   4   8   4        0.33        3.51      2.92 o 
   5   8   4       16.98       23.47      2.56 o 
   6   8   4       44.50       45.89      3.03 o 
   7   8   4       29.88       34.41      3.42 o 
   8   8   4       35.03       39.53      2.96 o 
  -6   9   4       37.58       37.59      4.79 o 
  -5   9   4        3.02        4.91      3.36 o 
  -4   9   4       20.65       15.85      3.29 o 
  -3   9   4       22.00       20.92      2.65 o 
  -2   9   4        0.08        3.49      2.97 o 
  -1   9   4        1.57        1.12      2.67 o 
   0   9   4       32.29       36.75      4.13 o 
   1   9   4        0.32       -1.25      3.38 o 
   2   9   4        0.63        3.29      2.61 o 
   3   9   4        1.82        5.71      2.96 o 
   4   9   4        5.46        5.65      3.95 o 
   5   9   4       18.80       12.21      3.46 o 
 -16   1   5        6.02        6.58      4.59 o 
 -15   1   5        9.47       14.61      2.57 o 
 -14   1   5        4.28        3.82      0.77 o 
 -13   1   5       12.13       12.63      0.90 o 
 -12   1   5        0.37        0.81      0.86 o 
 -11   1   5        0.07       -0.25      0.63 o 
 -10   1   5       16.57       16.06      1.47 o 
  -9   1   5      153.23      160.77      1.45 o 
  -8   1   5       82.08       89.99      1.72 o 
  -7   1   5      412.83      415.48      3.66 o 
  -6   1   5      511.91      487.68      4.95 o 
  -5   1   5     2041.17     2134.31     23.06 o 
  -4   1   5      181.07      177.56      2.46 o 
  -3   1   5      584.32      518.92      3.72 o 
  -2   1   5       33.34       27.02      1.21 o 
  -1   1   5     9946.52    10081.65    151.47 o 
   0   1   5     9342.71     9497.46    141.68 o 
   1   1   5     4552.75     4697.16     64.43 o 
   2   1   5     1729.39     1766.31     19.38 o 
   3   1   5     1805.75     1808.37     20.08 o 
   4   1   5     2369.67     2302.81     23.37 o 
   5   1   5       14.52       20.34      1.38 o 
   6   1   5       38.16       29.19      1.67 o 
   7   1   5      201.55      192.57      3.01 o 
   8   1   5       29.96       29.17      1.70 o 
   9   1   5       19.59       24.75      1.56 o 
  10   1   5       58.41       58.17      2.81 o 
  11   1   5      104.35      102.50      2.51 o 
  12   1   5       20.56       24.84      1.64 o 
  13   1   5        5.10        5.76      1.39 o 
  14   1   5        7.86        6.41      1.46 o 
  15   1   5       11.04       11.38      2.02 o 
 -16   2   5        0.30        0.28      2.10 o 
 -15   2   5        1.64        3.27      1.65 o 
 -14   2   5       13.45       19.14      2.09 o 
 -13   2   5       25.33       34.11      2.39 o 
 -12   2   5       19.78       27.53      2.09 o 
 -11   2   5       66.44       64.98      2.46 o 
 -10   2   5      263.11      258.61      3.90 o 
  -9   2   5      142.99      148.32      2.68 o 
  -8   2   5        1.00        2.79      0.97 o 
  -7   2   5      304.56      288.93      3.10 o 
  -6   2   5      208.82      177.65      2.78 o 
  -5   2   5      111.05       99.16      2.90 o 
  -4   2   5       81.59       84.15      1.25 o 
  -3   2   5      432.24      483.19      4.09 o 
  -2   2   5        8.19       10.18      0.81 o 
  -1   2   5      262.68      234.22      5.05 o 
   0   2   5     2650.33     2494.09     64.32 o 
   1   2   5     1105.94     1105.65      9.63 o 
   2   2   5      739.40      723.58      7.07 o 
   3   2   5      398.40      392.17      3.81 o 
   4   2   5     1171.95     1125.07     11.36 o 
   5   2   5      399.98      464.77      5.03 o 
   6   2   5      577.49      591.83      6.56 o 
   7   2   5      339.75      343.51      7.58 o 
   8   2   5      352.66      356.52      5.19 o 
   9   2   5        1.08        2.55      1.39 o 
  10   2   5        7.81        7.34      1.55 o 
  11   2   5       83.49       81.36      2.69 o 
  12   2   5        0.02       -0.24      1.27 o 
  13   2   5       50.02       54.25      2.19 o 
  14   2   5        0.22       -0.09      1.43 o 
  15   2   5        0.54        2.16      1.67 o 
 -15   3   5       15.71       15.88      2.49 o 
 -14   3   5        1.81        2.05      1.45 o 
 -13   3   5        5.91        5.67      1.61 o 
 -12   3   5       38.60       42.70      2.09 o 
 -11   3   5        7.84        9.30      1.57 o 
 -10   3   5      162.38      160.37      3.64 o 
  -9   3   5      653.66      629.14      8.26 o 
  -8   3   5      170.73      156.17      1.90 o 
  -7   3   5      577.25      592.84      6.38 o 
  -6   3   5       44.73       42.56      1.29 o 
  -5   3   5      349.95      396.74      3.47 o 
  -4   3   5      730.43      744.71      7.34 o 
  -3   3   5      207.99      205.26      2.59 o 
  -2   3   5        0.19        0.14      0.53 o 
  -1   3   5       35.13       38.90      1.46 o 
   0   3   5      735.76      723.14      8.76 o 
   1   3   5     1591.16     1671.43     22.01 o 
   2   3   5      144.94      135.47      2.19 o 
   3   3   5      548.63      520.13      5.42 o 
   4   3   5       34.89       28.10      1.15 o 
   5   3   5     1542.10     1530.77     16.29 o 
   6   3   5       88.58       78.88      3.71 o 
   7   3   5       45.93       43.21      4.39 o 
   8   3   5       47.03       45.19      1.91 o 
   9   3   5       10.87        8.72      1.37 o 
  10   3   5       11.85       17.69      1.73 o 
  11   3   5        0.81        0.98      1.21 o 
  12   3   5        0.31        0.35      1.15 o 
  13   3   5        0.13        1.01      1.31 o 
  14   3   5        4.64        4.10      1.72 o 
  15   3   5        0.77       -1.32      1.37 o 
 -15   4   5        1.08        9.99      3.23 o 
 -14   4   5       13.85       11.04      3.17 o 
 -13   4   5       11.67       16.37      3.41 o 
 -12   4   5        9.50       14.82      2.29 o 
 -11   4   5        2.68        2.68      2.53 o 
 -10   4   5       76.69       82.01      2.52 o 
  -9   4   5      382.04      367.08      3.87 o 
  -8   4   5      181.21      176.42      2.37 o 
  -7   4   5       92.48       88.55      1.70 o 
  -6   4   5        0.35        1.10      0.92 o 
  -5   4   5      274.24      272.69      3.46 o 
  -4   4   5       31.87       33.04      1.03 o 
  -3   4   5       42.34       42.91      1.20 o 
  -2   4   5       56.07       62.91      1.26 o 
  -1   4   5       14.25       18.25      1.29 o 
   0   4   5        8.38        7.26      1.34 o 
   1   4   5      139.99      145.35      3.05 o 
   2   4   5      301.23      311.06      5.33 o 
   3   4   5        0.01        1.88      0.74 o 
   4   4   5      249.37      226.27      3.45 o 
   5   4   5      383.01      355.54      6.27 o 
   6   4   5        0.30        2.94      1.13 o 
   7   4   5        2.83        2.57      1.22 o 
   8   4   5      252.58      251.11      4.71 o 
   9   4   5        4.14        6.91      1.72 o 
  10   4   5        5.32        4.36      1.51 o 
  11   4   5        0.81        0.46      1.27 o 
  12   4   5       32.77       27.67      2.94 o 
  13   4   5        0.08        0.73      1.40 o 
  14   4   5       34.21       37.49      4.87 o 
 -14   5   5        5.36        5.21      4.51 o 
 -13   5   5       20.41       37.97      5.56 o 
 -12   5   5        5.83        6.95      2.41 o 
 -11   5   5       18.44       20.61      2.37 o 
 -10   5   5       17.64       18.81      0.97 o 
  -9   5   5        3.14        2.96      0.83 o 
  -8   5   5       22.17       24.14      2.58 o 
  -7   5   5        7.37        7.83      0.88 o 
  -6   5   5      271.18      265.35      5.45 o 
  -5   5   5      170.99      170.94      2.94 o 
  -4   5   5       40.36       42.06      1.25 o 
  -3   5   5        0.02        0.98      1.11 o 
  -2   5   5       40.88       44.92      2.02 o 
  -1   5   5        1.04        0.44      1.33 o 
   0   5   5       52.29       61.40      3.66 o 
   1   5   5       45.09       44.17      1.79 o 
   2   5   5       35.56       38.76      1.34 o 
   3   5   5        1.85        0.88      1.10 o 
   4   5   5       94.47       96.68      2.86 o 
   5   5   5      497.29      491.83      6.76 o 
   6   5   5       41.58       34.64      6.48 o 
   7   5   5       20.30       13.20      1.61 o 
   8   5   5        0.47       -0.17      1.29 o 
   9   5   5      129.79      118.12      3.43 o 
  10   5   5        0.18        1.27      1.63 o 
  11   5   5        7.26        4.05      1.90 o 
  12   5   5       26.87       33.51      2.88 o 
  13   5   5       13.00       15.93      2.83 o 
 -13   6   5       15.76       20.49      3.37 o 
 -12   6   5        2.49        3.18      2.37 o 
 -11   6   5        2.07        1.12      3.61 o 
 -10   6   5        0.87        1.13      2.20 o 
  -9   6   5        4.25        6.40      1.17 o 
  -8   6   5       27.04       25.61      1.80 o 
  -7   6   5       19.82       23.31      2.04 o 
  -6   6   5        1.27        2.15      1.37 o 
  -5   6   5       57.95       58.65      1.69 o 
  -4   6   5       12.08       11.48      2.89 o 
  -3   6   5        1.48        0.43      1.24 o 
  -2   6   5        5.51        6.79      4.08 o 
  -1   6   5        9.90       11.68      1.78 o 
   0   6   5        1.18       -1.91      1.91 o 
   1   6   5        1.16        1.14      0.93 o 
   2   6   5      200.73      203.05      3.62 o 
   3   6   5       94.13       91.55      2.59 o 
   4   6   5       46.79       41.05      1.83 o 
   5   6   5        5.46       14.22      3.14 o 
   6   6   5        3.50        1.48      1.88 o 
   7   6   5        0.87       -0.52      2.03 o 
   8   6   5        2.56        0.87      1.95 o 
   9   6   5       11.28       10.48      2.54 o 
  10   6   5       23.18       37.90      5.31 o 
  11   6   5        2.92        2.22      2.94 o 
  12   6   5        1.03        0.49      1.96 o 
 -11   7   5       20.60       30.51      4.37 o 
 -10   7   5       18.30       24.88      4.54 o 
  -9   7   5        7.73        7.02      1.43 o 
  -8   7   5       31.41       40.36      2.61 o 
  -7   7   5       16.43       15.84      1.36 o 
  -6   7   5      114.46      105.93      2.52 o 
  -5   7   5       58.78       54.71      1.83 o 
  -4   7   5        0.15       -0.48      1.14 o 
  -3   7   5      293.39      283.48      4.83 o 
  -2   7   5      112.36      103.36      4.08 o 
  -1   7   5      255.71      248.85      5.97 o 
   0   7   5       16.97       16.80      2.94 o 
   1   7   5        0.29       -0.25      1.65 o 
   2   7   5       38.62       34.86      1.92 o 
   3   7   5       54.31       49.99      1.39 o 
   4   7   5       26.58       28.16      1.22 o 
   5   7   5       18.29       16.49      1.32 o 
   6   7   5        8.34       10.57      2.36 o 
   7   7   5        4.69        0.65      1.94 o 
   8   7   5        4.91        4.32      2.15 o 
   9   7   5       18.74       19.89      2.68 o 
  10   7   5        6.43        8.02      2.00 o 
  -9   8   5        0.97       -3.23      5.34 o 
  -8   8   5        1.79        1.94      2.32 o 
  -7   8   5       12.60       14.15      2.95 o 
  -6   8   5       65.61       67.88      4.41 o 
  -5   8   5       74.07       81.48      9.66 o 
  -4   8   5       68.80       69.05      3.26 o 
  -3   8   5        2.05        2.38      2.03 o 
  -2   8   5        4.66        4.60      3.22 o 
  -1   8   5       18.11       24.16      3.31 o 
   0   8   5        1.39        3.51      3.20 o 
   1   8   5        4.59        4.49      2.74 o 
   2   8   5        0.00        2.13      2.23 o 
   3   8   5        4.41        0.89      2.11 o 
   4   8   5        0.36       -0.85      1.90 o 
   5   8   5        1.86        3.23      2.91 o 
   6   8   5       16.84       29.18      5.87 o 
   7   8   5        1.79        0.98      2.68 o 
   8   8   5       14.30       13.79      2.45 o 
  -5   9   5       43.89       45.05      4.46 o 
  -4   9   5        0.09       -0.52      2.60 o 
  -3   9   5        5.87        5.44      2.49 o 
  -2   9   5       10.80       10.18      4.18 o 
  -1   9   5        0.01       -0.17      2.34 o 
   0   9   5        7.11        9.44      3.95 o 
   1   9   5        1.24       -1.00      2.49 o 
   2   9   5        0.04        2.01      3.57 o 
   3   9   5        3.01        7.73      3.27 o 
   4   9   5       10.77       25.51      8.04 o 
 -16   0   6        4.33        7.28      5.04 o 
 -15   0   6       12.07       13.77      5.04 o 
 -14   0   6       36.28       34.69      4.16 o 
 -13   0   6        8.60        4.97      1.49 o 
 -12   0   6      359.09      333.69      5.45 o 
 -11   0   6       35.53       33.01      3.10 o 
 -10   0   6      226.56      219.75      3.99 o 
  -9   0   6      129.10      118.07      6.08 o 
  -8   0   6      159.59      176.69      4.07 o 
  -7   0   6       11.81       21.88      1.18 o 
  -6   0   6      643.71      686.90      7.33 o 
  -5   0   6      397.95      441.93      4.16 o 
  -4   0   6       38.20       24.27      1.57 o 
  -3   0   6     8407.22     8795.52    148.11 o 
  -2   0   6     4588.70     4771.68     84.92 o 
  -1   0   6      362.93      371.67      5.08 o 
   0   0   6      134.46      104.36      2.63 o 
   1   0   6     1750.20     1648.14     25.72 o 
   2   0   6     3225.29     3181.75     54.81 o 
   3   0   6     4193.90     4037.39     71.96 o 
   4   0   6      434.48      435.92      7.03 o 
   5   0   6       11.40       17.61      3.86 o 
   6   0   6      224.85      200.02      8.73 o 
   7   0   6      837.25      816.71     10.95 o 
   8   0   6      291.60      296.41      5.10 o 
   9   0   6      156.59      159.17      6.68 o 
  10   0   6       25.33       26.45      2.67 o 
  11   0   6       44.45       46.03      2.62 o 
  12   0   6       86.25       94.07      3.77 o 
  13   0   6      118.77      110.73      3.77 o 
  14   0   6       59.60       61.81      4.76 o 
  15   0   6        4.83        3.59      3.14 o 
 -16   1   6        0.19       -1.16      3.17 o 
 -15   1   6       18.04       20.67      1.92 o 
 -14   1   6       40.76       44.04      2.08 o 
 -13   1   6        1.11        0.36      1.67 o 
 -12   1   6       15.03       13.17      1.99 o 
 -11   1   6      338.71      328.82      4.59 o 
 -10   1   6      233.86      234.57      3.99 o 
  -9   1   6      178.11      164.15      3.22 o 
  -8   1   6      261.45      247.70      3.36 o 
  -7   1   6       80.71       78.27      2.53 o 
  -6   1   6     2165.97     2281.32     23.42 o 
  -5   1   6      129.39      170.33      2.57 o 
  -4   1   6      853.30      786.31     11.92 o 
  -3   1   6      901.29      887.07      8.01 o 
  -2   1   6      667.82      630.56      4.98 o 
  -1   1   6     1491.17     1330.31     13.42 o 
   0   1   6     2787.44     2739.31     31.27 o 
   1   1   6      413.31      451.52      4.87 o 
   2   1   6     1215.50     1195.21     14.39 o 
   3   1   6      139.18      139.00      2.56 o 
   4   1   6      980.51     1005.53     10.77 o 
   5   1   6        1.02       -0.29      0.94 o 
   6   1   6     1939.38     2043.03     21.47 o 
   7   1   6      237.00      236.49      3.67 o 
   8   1   6       55.98       60.65      1.80 o 
   9   1   6      107.75      116.92      3.21 o 
  10   1   6      209.26      195.82      3.66 o 
  11   1   6       90.28       97.97      4.30 o 
  12   1   6      165.94      160.66      3.65 o 
  13   1   6        8.32        7.18      1.53 o 
  14   1   6        1.65        1.96      1.55 o 
  15   1   6       37.09       30.09      2.89 o 
 -16   2   6        1.02       -0.32      2.61 o 
 -15   2   6        8.95        6.09      2.77 o 
 -14   2   6        0.58        1.42      1.63 o 
 -13   2   6        0.06        0.53      1.56 o 
 -12   2   6        0.84        2.50      2.04 o 
 -11   2   6       18.07       21.27      1.92 o 
 -10   2   6      115.07      113.05      4.10 o 
  -9   2   6       86.26       75.97      3.03 o 
  -8   2   6      230.59      216.00      3.09 o 
  -7   2   6      698.80      680.75      8.03 o 
  -6   2   6     1492.81     1421.01     15.79 o 
  -5   2   6     1331.82     1344.18     23.04 o 
  -4   2   6      431.72      435.46      3.59 o 
  -3   2   6      382.73      364.81      4.53 o 
  -2   2   6      617.28      646.08      5.85 o 
  -1   2   6     1002.51      963.93      9.14 o 
   0   2   6       18.71       21.61      1.46 o 
   1   2   6        3.11        6.81      1.09 o 
   2   2   6       50.39       61.41      1.67 o 
   3   2   6      408.28      411.71      4.26 o 
   4   2   6     1134.73     1085.05     10.71 o 
   5   2   6        0.03       -0.10      0.88 o 
   6   2   6      291.00      301.96      3.92 o 
   7   2   6        7.13        6.07      2.17 o 
   8   2   6       49.56       44.26      3.39 o 
   9   2   6      137.39      148.55      2.85 o 
  10   2   6       34.55       36.08      2.66 o 
  11   2   6       59.21       60.00      2.60 o 
  12   2   6        2.05        2.78      1.70 o 
  13   2   6       17.82       18.55      2.66 o 
  14   2   6        0.77        1.09      1.32 o 
  15   2   6        0.03        0.75      1.70 o 
 -15   3   6       33.64       38.86      5.27 o 
 -14   3   6        0.74        0.86      2.53 o 
 -13   3   6       19.01       21.23      2.89 o 
 -12   3   6      101.54      110.48      4.10 o 
 -11   3   6       35.81       38.98      4.05 o 
 -10   3   6       31.81       27.92      2.50 o 
  -9   3   6       99.06      106.52      3.19 o 
  -8   3   6      298.20      285.20      4.63 o 
  -7   3   6      224.67      212.76      2.73 o 
  -6   3   6        9.57        7.59      0.99 o 
  -5   3   6       88.26       91.93      1.73 o 
  -4   3   6      622.34      657.85      6.54 o 
  -3   3   6      552.75      552.26      5.68 o 
  -2   3   6      912.43      999.16     11.51 o 
  -1   3   6       11.23       10.53      1.94 o 
   0   3   6     4828.98     5191.25     81.43 o 
   1   3   6      115.91      119.27      4.35 o 
   2   3   6     2240.23     2403.85     24.83 o 
   3   3   6     1018.93     1069.81     10.43 o 
   4   3   6      499.46      508.87      6.02 o 
   5   3   6     1686.67     1607.78     17.01 o 
   6   3   6        0.27        0.31      1.44 o 
   7   3   6        2.52        2.29      1.18 o 
   8   3   6       74.95       74.67      3.30 o 
   9   3   6       46.33       47.50      3.17 o 
  10   3   6       69.37       70.49      3.75 o 
  11   3   6       28.70       34.51      2.62 o 
  12   3   6       73.59       78.20      4.59 o 
  13   3   6      115.83      103.89      3.51 o 
  14   3   6       22.49       23.13      2.79 o 
 -15   4   6        8.11        7.63      2.98 o 
 -14   4   6        3.39        1.59      4.21 o 
 -13   4   6        2.38        5.81      2.84 o 
 -12   4   6        0.26       -0.04      1.89 o 
 -11   4   6       83.52       82.80      3.26 o 
 -10   4   6       66.44       65.80      2.95 o 
  -9   4   6      188.71      187.51      6.31 o 
  -8   4   6      439.98      428.08      4.39 o 
  -7   4   6       76.04       72.46      1.56 o 
  -6   4   6      254.12      264.23      3.04 o 
  -5   4   6      320.91      341.75      4.14 o 
  -4   4   6       21.82       25.96      1.56 o 
  -3   4   6        3.38        1.47      0.92 o 
  -2   4   6       15.85       15.50      1.36 o 
  -1   4   6      473.35      506.86      7.83 o 
   0   4   6        2.46        1.26      1.37 o 
   1   4   6       51.69       62.78      4.62 o 
   2   4   6       81.40       78.13      3.65 o 
   3   4   6       48.25       54.74      2.70 o 
   4   4   6      227.53      205.98      3.11 o 
   5   4   6      119.79      132.44      2.52 o 
   6   4   6      178.24      178.43      4.68 o 
   7   4   6      260.28      258.00      4.06 o 
   8   4   6      166.33      148.44      3.23 o 
   9   4   6       44.40       42.22      2.21 o 
  10   4   6       29.11       23.94      1.78 o 
  11   4   6       52.30       58.83      3.22 o 
  12   4   6       61.78       55.60      2.18 o 
  13   4   6       21.07       22.23      2.13 o 
  14   4   6        1.48        1.14      1.40 o 
 -14   5   6       12.38       15.65      2.77 o 
 -13   5   6       40.04       40.83      3.60 o 
 -12   5   6        4.30        3.74      2.07 o 
 -11   5   6        6.28        7.94      2.03 o 
 -10   5   6       40.21       42.55      1.77 o 
  -9   5   6      139.89      153.12      2.15 o 
  -8   5   6       17.47       19.73      1.70 o 
  -7   5   6        1.70        0.66      0.80 o 
  -6   5   6     1833.54     1832.33     19.88 o 
  -5   5   6       16.75       22.14      1.34 o 
  -4   5   6       19.44       25.69      1.60 o 
  -3   5   6      134.86      126.59      1.76 o 
  -2   5   6       78.28       71.67      3.38 o 
  -1   5   6       36.26       28.86      1.91 o 
   0   5   6       27.17       23.96      1.70 o 
   1   5   6        3.57        6.57      1.92 o 
   2   5   6       76.08       72.50      5.35 o 
   3   5   6       21.34       19.58      2.46 o 
   4   5   6      290.28      292.73      5.71 o 
   5   5   6        8.22        5.50      2.71 o 
   6   5   6      101.01       85.33      3.85 o 
   7   5   6      487.35      463.59      8.23 o 
   8   5   6        9.28       14.17      3.93 o 
   9   5   6       13.62       17.58      2.32 o 
  10   5   6       11.80        8.99      1.96 o 
  11   5   6       25.67       28.20      2.45 o 
  12   5   6       13.24       18.29      2.08 o 
  13   5   6        4.71        2.92      1.95 o 
 -13   6   6        2.54        2.83      2.69 o 
 -12   6   6       44.54       47.23      3.36 o 
 -11   6   6       50.65       45.93      2.83 o 
 -10   6   6        0.86       -0.88      1.63 o 
  -9   6   6        2.33        1.61      0.79 o 
  -8   6   6        2.23        7.09      1.68 o 
  -7   6   6        1.10        0.29      1.00 o 
  -6   6   6      565.19      562.18      6.38 o 
  -5   6   6       31.98       31.27      3.24 o 
  -4   6   6      356.94      326.78      5.22 o 
  -3   6   6       47.27       44.69      2.47 o 
  -2   6   6      194.28      196.62      4.96 o 
  -1   6   6       75.48       78.23      5.14 o 
   0   6   6      122.02      109.07      4.17 o 
   1   6   6      254.01      244.89      4.83 o 
   2   6   6        0.18       -0.95      1.58 o 
   3   6   6       11.34       15.54      3.27 o 
   4   6   6       12.64       16.13      3.35 o 
   5   6   6      508.43      441.03      9.08 o 
   6   6   6       44.95       35.80      4.83 o 
   7   6   6       80.02       79.97      4.33 o 
   8   6   6        1.52       -0.49      3.41 o 
   9   6   6        1.28        3.25      2.77 o 
  10   6   6       17.86        7.20      3.01 o 
  11   6   6       20.91       27.62      3.43 o 
  12   6   6       24.87       30.88      5.29 o 
 -11   7   6        0.26        1.47      1.81 o 
 -10   7   6       16.19       16.56      2.58 o 
  -9   7   6        2.68        1.98      2.99 o 
  -8   7   6        0.67       -0.12      1.21 o 
  -7   7   6        2.72        0.49      1.10 o 
  -6   7   6       34.43       37.88      1.58 o 
  -5   7   6       60.88       63.62      1.87 o 
  -4   7   6      117.21      119.64      3.36 o 
  -3   7   6      327.08      326.92      8.59 o 
  -2   7   6        4.08        3.77      2.73 o 
  -1   7   6       64.34       62.24      3.90 o 
   0   7   6       37.68       42.30      5.88 o 
   1   7   6       48.53       39.09      3.62 o 
   2   7   6      112.32       91.87      3.90 o 
   3   7   6        2.82        3.55      1.93 o 
   4   7   6       28.52       35.68      3.18 o 
   5   7   6       14.63       19.11      2.35 o 
   6   7   6        5.96        3.22      1.89 o 
   7   7   6        0.00       -1.29      1.79 o 
   8   7   6        5.88        6.71      2.50 o 
   9   7   6        5.64        5.82      2.53 o 
  10   7   6        4.29        6.62      2.30 o 
  -9   8   6       17.38       21.26      6.59 o 
  -8   8   6        8.64        6.32      1.89 o 
  -7   8   6        5.34        3.32      1.86 o 
  -6   8   6        5.07        3.31      2.68 o 
  -5   8   6      170.33      171.15      4.07 o 
  -4   8   6        1.37        3.04      1.98 o 
  -3   8   6        0.95        2.11      1.64 o 
  -2   8   6       96.00       89.21      4.67 o 
  -1   8   6        0.06        1.66      2.57 o 
   0   8   6       14.47       21.68      4.76 o 
   1   8   6        0.28        3.02      2.74 o 
   2   8   6       11.05       13.78      2.39 o 
   3   8   6       12.62        9.20      2.61 o 
   4   8   6        4.32        3.94      2.50 o 
   5   8   6        0.01       -0.75      2.41 o 
   6   8   6       36.14       47.12      3.22 o 
   7   8   6        1.19        0.84      1.96 o 
   8   8   6        0.41       -0.53      2.27 o 
  -5   9   6        5.66       10.55      2.24 o 
  -4   9   6        4.01        7.21      3.41 o 
  -3   9   6       74.80       76.18      5.00 o 
  -2   9   6        0.29        4.16      2.79 o 
  -1   9   6       20.72       35.09      4.01 o 
   0   9   6        9.23       12.35      3.59 o 
   1   9   6       16.14       19.21      3.36 o 
   2   9   6       10.47       10.08      3.04 o 
   3   9   6        5.44       11.56      4.52 o 
   4   9   6        0.23        4.37      2.80 o 
 -16   1   7        1.35        3.37      2.82 o 
 -15   1   7       24.48       29.98      3.47 o 
 -14   1   7        0.01       -1.68      1.69 o 
 -13   1   7        7.08        7.48      1.93 o 
 -12   1   7        2.61        2.23      1.20 o 
 -11   1   7       57.27       55.19      3.54 o 
 -10   1   7      285.72      295.53      5.22 o 
  -9   1   7       39.39       35.37      1.53 o 
  -8   1   7      179.26      191.91      3.08 o 
  -7   1   7       34.76       36.34      1.14 o 
  -6   1   7        9.89       12.88      1.06 o 
  -5   1   7     3631.59     3852.40     43.20 o 
  -4   1   7     2215.47     2322.96     22.00 o 
  -3   1   7       89.99       78.63      2.83 o 
  -2   1   7      206.94      206.23      3.25 o 
  -1   1   7      420.60      375.00      4.25 o 
   0   1   7      524.61      492.83      5.30 o 
   1   1   7      110.98      101.00      2.37 o 
   2   1   7       22.07       16.28      1.43 o 
   3   1   7       79.52       87.66      2.84 o 
   4   1   7       35.44       38.63      1.70 o 
   5   1   7       15.33       17.51      1.33 o 
   6   1   7       94.56       99.49      2.41 o 
   7   1   7      305.09      312.32      4.33 o 
   8   1   7       46.33       43.87      2.16 o 
   9   1   7        3.28        2.87      1.53 o 
  10   1   7        0.03       -0.53      1.27 o 
  11   1   7      186.20      180.64      3.58 o 
  12   1   7      135.57      131.86      3.49 o 
  13   1   7       49.40       49.02      2.75 o 
  14   1   7        0.72        0.63      1.42 o 
  15   1   7       12.48       13.43      2.00 o 
 -16   2   7       42.30       58.52      4.84 o 
 -15   2   7       40.10       57.34      2.83 o 
 -14   2   7        8.88       10.73      1.90 o 
 -13   2   7        6.04        6.67      1.63 o 
 -12   2   7       62.23       67.21      3.92 o 
 -11   2   7       37.79       36.46      2.06 o 
 -10   2   7        5.77        4.59      1.28 o 
  -9   2   7       92.59       78.62      2.60 o 
  -8   2   7       34.33       31.14      1.63 o 
  -7   2   7      108.65      103.33      2.04 o 
  -6   2   7     1013.64     1023.37     11.12 o 
  -5   2   7        0.27        0.77      0.42 o 
  -4   2   7     1485.58     1483.62     11.21 o 
  -3   2   7     1114.84     1153.25     15.94 o 
  -2   2   7     1912.15     1951.79     20.91 o 
  -1   2   7        0.30        0.08      0.71 o 
   0   2   7        0.05        1.43      1.11 o 
   1   2   7       72.68       78.28      2.32 o 
   2   2   7      394.39      386.67      5.27 o 
   3   2   7       42.45       39.11      1.59 o 
   4   2   7     1192.47     1182.26     12.60 o 
   5   2   7      320.97      296.62      4.06 o 
   6   2   7      173.02      190.16      3.68 o 
   7   2   7       88.92       94.09      2.47 o 
   8   2   7      128.91      130.68      3.37 o 
   9   2   7      342.55      357.56      5.18 o 
  10   2   7       62.38       67.08      2.28 o 
  11   2   7       25.59       24.31      2.26 o 
  12   2   7        0.32        0.03      1.40 o 
  13   2   7        9.50       12.81      1.81 o 
  14   2   7       13.17       16.99      2.14 o 
  15   2   7        4.34        2.46      1.81 o 
 -15   3   7        5.79        2.37      2.66 o 
 -14   3   7        7.42        7.11      2.13 o 
 -13   3   7        8.49        5.41      3.45 o 
 -12   3   7       15.34       15.17      2.43 o 
 -11   3   7        1.19        4.51      1.76 o 
 -10   3   7        0.00        1.35      1.54 o 
  -9   3   7      120.92      111.47      4.67 o 
  -8   3   7       69.18       72.30      2.62 o 
  -7   3   7        3.33       10.41      3.75 o 
  -6   3   7       65.37       59.26      1.68 o 
  -5   3   7       57.58       55.13      1.35 o 
  -4   3   7      215.60      232.72      2.42 o 
  -3   3   7      224.23      241.71      3.69 o 
  -2   3   7       88.41       85.59      2.06 o 
  -1   3   7       85.19      103.21      2.20 o 
   0   3   7        5.88        1.53      1.22 o 
   1   3   7      698.97      711.10     10.55 o 
   2   3   7     1397.17     1468.82     14.66 o 
   3   3   7      153.62      167.00      2.31 o 
   4   3   7        0.96        1.37      1.41 o 
   5   3   7      950.45      900.30      9.72 o 
   6   3   7      247.99      257.69      3.57 o 
   7   3   7      323.23      341.56      4.48 o 
   8   3   7      226.04      220.21      3.83 o 
   9   3   7        7.04        6.58      1.65 o 
  10   3   7       22.34       19.35      1.90 o 
  11   3   7       10.72       10.69      1.87 o 
  12   3   7       13.56       16.19      1.79 o 
  13   3   7       21.21       22.17      2.36 o 
  14   3   7        6.28        6.69      1.65 o 
 -15   4   7        0.09       -1.81      2.57 o 
 -14   4   7        4.50        4.78      3.44 o 
 -13   4   7       25.04       29.01      3.19 o 
 -12   4   7        7.85        6.44      2.29 o 
 -11   4   7        0.10       -1.16      1.85 o 
 -10   4   7      255.67      263.55      5.27 o 
  -9   4   7      291.21      299.34      6.11 o 
  -8   4   7      480.87      477.72      5.13 o 
  -7   4   7        6.30        6.95      1.31 o 
  -6   4   7      297.98      284.92      2.95 o 
  -5   4   7       43.10       43.77      1.18 o 
  -4   4   7      221.50      212.72      2.68 o 
  -3   4   7      223.24      241.66      3.76 o 
  -2   4   7       27.17       21.86      1.40 o 
  -1   4   7      448.18      431.66      6.27 o 
   0   4   7      259.85      299.85      4.55 o 
   1   4   7      401.18      423.78      6.08 o 
   2   4   7     1207.84     1238.19     17.43 o 
   3   4   7      245.27      261.56      3.50 o 
   4   4   7       38.28       34.61      2.34 o 
   5   4   7      341.37      333.81      4.52 o 
   6   4   7     1014.15      988.44     12.36 o 
   7   4   7      517.63      516.19      7.44 o 
   8   4   7       57.99       63.83      2.70 o 
   9   4   7       36.88       32.26      2.38 o 
  10   4   7       45.44       44.13      2.23 o 
  11   4   7       54.81       56.21      2.43 o 
  12   4   7        4.49        2.83      1.53 o 
  13   4   7        2.82        2.65      1.55 o 
 -14   5   7       10.04       12.33      3.76 o 
 -13   5   7       26.83       33.59      4.94 o 
 -12   5   7       45.22       42.07      3.06 o 
 -11   5   7       21.30       22.26      2.58 o 
 -10   5   7        7.67        5.59      2.22 o 
  -9   5   7        7.59        7.43      0.85 o 
  -8   5   7       98.95       96.26      2.55 o 
  -7   5   7       11.12        9.40      1.05 o 
  -6   5   7      740.10      741.14      7.84 o 
  -5   5   7       42.26       41.32      2.70 o 
  -4   5   7      141.27      143.11      4.58 o 
  -3   5   7        1.77        0.80      0.44 o 
  -2   5   7      131.05      134.19      2.99 o 
  -1   5   7      285.65      304.64      4.51 o 
   0   5   7        5.00        4.23      1.62 o 
   1   5   7      403.80      388.37      8.75 o 
   2   5   7        0.47        2.94      1.99 o 
   3   5   7       22.04       32.57      3.73 o 
   4   5   7       19.93       25.35      3.43 o 
   5   5   7       17.16       23.16      3.99 o 
   6   5   7       26.34       27.11      1.77 o 
   7   5   7        4.31        1.93      1.42 o 
   8   5   7        2.33        3.43      1.63 o 
   9   5   7        8.01       12.57      2.44 o 
  10   5   7       12.54       10.08      2.88 o 
  11   5   7       38.06       56.77      4.06 o 
  12   5   7       13.47       14.21      2.60 o 
  13   5   7        4.60        3.51      2.00 o 
 -12   6   7       26.83       30.59      6.79 o 
 -11   6   7        1.60        2.42      2.11 o 
 -10   6   7        3.56        3.75      2.20 o 
  -9   6   7        7.69        8.81      0.97 o 
  -8   6   7        1.94        1.21      0.94 o 
  -7   6   7        8.43       10.43      1.08 o 
  -6   6   7      123.43      119.11      3.05 o 
  -5   6   7      117.75      113.14      1.95 o 
  -4   6   7       29.05       28.54      1.13 o 
  -3   6   7      168.93      161.18      6.80 o 
  -2   6   7       31.99       32.01      2.10 o 
  -1   6   7       45.21       42.67      2.52 o 
   0   6   7      380.26      344.65      6.25 o 
   1   6   7       94.94       84.24      3.03 o 
   2   6   7       12.58       15.11      3.08 o 
   3   6   7       29.13       26.70      2.70 o 
   4   6   7       58.71       60.94      3.22 o 
   5   6   7       41.45       34.77      3.70 o 
   6   6   7       38.75       36.94      3.69 o 
   7   6   7        0.00       -1.05      2.46 o 
   8   6   7        2.87        7.14      2.54 o 
   9   6   7       11.37        8.75      3.14 o 
  10   6   7        0.39       -0.16      2.16 o 
  11   6   7       17.69       22.01      3.09 o 
 -11   7   7        0.34       -1.78      1.89 o 
 -10   7   7        0.20       -0.62      1.68 o 
  -9   7   7        1.96        3.82      3.91 o 
  -8   7   7       15.62       18.08      1.28 o 
  -7   7   7        0.16       -0.80      0.80 o 
  -6   7   7        1.68        1.36      0.83 o 
  -5   7   7       30.94       30.64      1.91 o 
  -4   7   7       34.34       36.05      2.10 o 
  -3   7   7      115.46      113.16     11.51 o 
  -2   7   7       79.85       76.49      4.09 o 
  -1   7   7       39.90       40.47      2.90 o 
   0   7   7        1.35        1.16      1.74 o 
   1   7   7       13.80       14.11      2.25 o 
   2   7   7      135.09      128.43      5.01 o 
   3   7   7       53.59       52.71      3.17 o 
   4   7   7      212.21      192.04      5.14 o 
   5   7   7        0.00       -1.02      2.29 o 
   6   7   7        0.05        1.37      2.34 o 
   7   7   7       10.93        8.92      2.93 o 
   8   7   7        1.31        1.24      2.55 o 
   9   7   7        2.96        5.18      2.78 o 
  10   7   7        0.19        2.02      3.92 o 
  -9   8   7        2.98        4.47      5.53 o 
  -8   8   7       12.97        9.07      5.70 o 
  -7   8   7       19.59       20.77      2.53 o 
  -6   8   7        5.66        3.24      2.20 o 
  -5   8   7        0.00        0.94      1.41 o 
  -4   8   7       21.53       33.12      3.25 o 
  -3   8   7        8.40       11.95      2.91 o 
  -2   8   7       29.27       31.93      3.99 o 
  -1   8   7       32.57       40.31      3.91 o 
   0   8   7        3.92        8.65      2.72 o 
   1   8   7        1.24        2.19      2.26 o 
   2   8   7       12.60       14.63      3.16 o 
   3   8   7       32.05       40.06      3.72 o 
   4   8   7        0.56       -0.13      2.11 o 
   5   8   7        1.40        0.95      2.07 o 
   6   8   7       33.46       34.11      4.35 o 
   7   8   7       15.93        9.03      2.69 o 
  -5   9   7        1.05        5.76      2.90 o 
  -4   9   7       73.88       77.11      4.53 o 
  -3   9   7       17.72       16.69      4.00 o 
  -2   9   7       58.44       62.22      8.17 o 
  -1   9   7        4.07        5.78      2.91 o 
   0   9   7        2.00        3.77      2.81 o 
   1   9   7        0.73       -2.85      2.85 o 
   2   9   7        1.17       -1.90      3.04 o 
   3   9   7       18.45       28.59      7.38 o 
 -16   0   8        0.03       -1.20      4.43 o 
 -15   0   8       10.68       12.47      3.74 o 
 -14   0   8       33.94       37.93      5.77 o 
 -13   0   8       35.62       29.90      1.06 o 
 -12   0   8       63.64       56.23      1.25 o 
 -11   0   8        4.68        4.33      1.12 o 
 -10   0   8      159.68      151.59      3.01 o 
  -9   0   8       24.29       22.91      1.67 o 
  -8   0   8      245.55      265.87      3.49 o 
  -7   0   8       31.24       37.07      0.82 o 
  -6   0   8      110.86      130.23      2.04 o 
  -5   0   8     2076.07     2474.90     48.18 o 
  -4   0   8     5478.59     5692.32     88.29 o 
  -3   0   8      900.34      935.04     13.58 o 
  -2   0   8      136.15      130.41      7.40 o 
  -1   0   8        0.78        4.50      1.15 o 
   0   0   8     1593.57     1519.59     26.87 o 
   1   0   8     1321.56     1322.37     20.75 o 
   2   0   8       63.96       78.47      2.63 o 
   3   0   8       23.77       26.49      2.14 o 
   4   0   8       25.16       33.24      3.06 o 
   5   0   8      222.26      292.14      8.33 o 
   6   0   8      243.85      249.82      6.90 o 
   7   0   8      415.85      511.18     12.95 o 
   8   0   8       77.23      104.67      3.65 o 
   9   0   8      466.38      442.01      7.47 o 
  10   0   8        0.46        0.09      1.87 o 
  11   0   8      187.40      189.33      5.36 o 
  12   0   8        0.28        3.20      3.94 o 
  13   0   8        2.64        2.06      2.97 o 
  14   0   8       79.95       79.58      4.30 o 
  15   0   8        2.01        3.55      2.42 o 
 -16   1   8       10.56        7.35      4.16 o 
 -15   1   8        1.63        3.08      3.39 o 
 -14   1   8       66.68       68.70      2.88 o 
 -13   1   8       29.24       29.20      3.01 o 
 -12   1   8       24.32       19.58      2.14 o 
 -11   1   8       24.74       24.98      1.75 o 
 -10   1   8       50.19       52.52      1.69 o 
  -9   1   8       30.04       26.69      1.54 o 
  -8   1   8        0.15       -0.07      0.68 o 
  -7   1   8      157.38      167.60      1.98 o 
  -6   1   8      338.99      312.10      3.31 o 
  -5   1   8      178.52      180.72      1.98 o 
  -4   1   8      334.61      385.13      3.32 o 
  -3   1   8      147.73      155.08      2.75 o 
  -2   1   8        2.35        4.16      1.01 o 
  -1   1   8      143.49      148.96      3.31 o 
   0   1   8     1464.53     1523.48     16.29 o 
   1   1   8      137.28      151.79      2.57 o 
   2   1   8        4.42        4.23      1.25 o 
   3   1   8      252.46      268.96      3.71 o 
   4   1   8        3.43        8.75      1.69 o 
   5   1   8        2.62        2.03      1.26 o 
   6   1   8      331.75      357.19      4.62 o 
   7   1   8        3.70        1.49      1.35 o 
   8   1   8      162.31      170.94      4.55 o 
   9   1   8       17.30       21.81      2.41 o 
  10   1   8       30.45       29.42      1.82 o 
  11   1   8        0.18        1.78      1.38 o 
  12   1   8        1.15       -0.33      1.57 o 
  13   1   8        0.53        0.21      1.47 o 
  14   1   8        9.19        5.52      1.69 o 
  15   1   8        0.46        0.79      1.73 o 
 -16   2   8       13.02       18.51      5.07 o 
 -15   2   8       32.80       33.32      4.06 o 
 -14   2   8        0.67        0.93      1.86 o 
 -13   2   8       11.66       10.45      1.86 o 
 -12   2   8       31.35       33.10      5.88 o 
 -11   2   8      105.83       98.06      3.61 o 
 -10   2   8       60.00       58.54      2.28 o 
  -9   2   8      608.73      567.09      8.36 o 
  -8   2   8       25.20       31.51      2.09 o 
  -7   2   8        0.25        1.90      1.18 o 
  -6   2   8       55.26       54.79      2.66 o 
  -5   2   8       12.88       16.20      0.72 o 
  -4   2   8      129.51      141.50      2.22 o 
  -3   2   8     2437.99     2512.23     27.73 o 
  -2   2   8      200.16      209.23      2.76 o 
  -1   2   8     3250.60     3633.93     45.75 o 
   0   2   8     1580.15     1667.18     19.04 o 
   1   2   8     1208.23     1307.75     15.08 o 
   2   2   8     3218.52     3328.56     42.16 o 
   3   2   8       36.14       42.44      2.26 o 
   4   2   8      245.48      281.61      3.65 o 
   5   2   8      171.94      175.37      2.67 o 
   6   2   8      339.57      345.86      4.86 o 
   7   2   8        0.42        3.96      1.49 o 
   8   2   8      313.27      288.34      4.37 o 
   9   2   8        0.67       -1.21      1.73 o 
  10   2   8       58.38       63.97      2.33 o 
  11   2   8      106.76       96.51      2.96 o 
  12   2   8        6.74        4.03      1.73 o 
  13   2   8        7.51        7.08      1.61 o 
  14   2   8       12.79        7.65      1.97 o 
 -15   3   8       17.45       30.85      3.96 o 
 -14   3   8        0.00        0.14      1.92 o 
 -13   3   8       45.16       45.96      3.22 o 
 -12   3   8       32.28       27.35      3.16 o 
 -11   3   8        2.77       -0.97      1.89 o 
 -10   3   8      127.41      122.40      3.34 o 
  -9   3   8       56.16       43.96      2.59 o 
  -8   3   8       81.98       74.79      2.66 o 
  -7   3   8      290.91      285.57      4.34 o 
  -6   3   8       98.64       97.31      1.58 o 
  -5   3   8       10.20       12.46      0.85 o 
  -4   3   8        0.05        5.37      0.56 o 
  -3   3   8        7.08        6.56      0.62 o 
  -2   3   8      126.68      121.55      3.86 o 
  -1   3   8      117.80      127.13      3.57 o 
   0   3   8        3.43        7.57      1.37 o 
   1   3   8       59.12       44.18      1.01 o 
   2   3   8      333.88      335.59      4.00 o 
   3   3   8      330.35      294.46      3.68 o 
   4   3   8        0.04        0.46      1.12 o 
   5   3   8        5.12        1.48      1.13 o 
   6   3   8       33.72       31.03      3.01 o 
   7   3   8      127.16      125.61      3.31 o 
   8   3   8       93.70       96.29      2.77 o 
   9   3   8        0.81       -0.79      1.40 o 
  10   3   8        2.17        0.73      1.59 o 
  11   3   8        6.15        5.24      1.72 o 
  12   3   8        2.08        0.57      1.58 o 
  13   3   8        8.22        8.17      1.84 o 
  14   3   8        0.03        0.35      1.67 o 
 -15   4   8        0.04        0.35      2.21 o 
 -14   4   8       14.65       19.28      2.80 o 
 -13   4   8       75.96       77.19      3.53 o 
 -12   4   8       69.40       66.33      4.30 o 
 -11   4   8      310.26      311.39      6.78 o 
 -10   4   8       80.51       76.17      4.00 o 
  -9   4   8       10.11       10.69      3.13 o 
  -8   4   8      147.86      155.73      4.66 o 
  -7   4   8        2.45        2.83      0.68 o 
  -6   4   8      150.06      139.19      3.75 o 
  -5   4   8       85.83       85.23      2.28 o 
  -4   4   8       31.25       30.87      1.88 o 
  -3   4   8      521.97      540.84     10.03 o 
  -2   4   8        1.36        3.53      1.59 o 
  -1   4   8       77.03       76.50      3.08 o 
   0   4   8        3.60        0.19      1.25 o 
   1   4   8      146.90      144.73      8.35 o 
   2   4   8       10.50       11.34      1.93 o 
   3   4   8       58.36       63.49      1.73 o 
   4   4   8       13.69        9.75      1.02 o 
   5   4   8       22.32       26.69      2.68 o 
   6   4   8      777.86      726.20      8.63 o 
   7   4   8       71.92       73.98      2.31 o 
   8   4   8      336.30      303.75      4.70 o 
   9   4   8       13.41       19.99      1.97 o 
  10   4   8       34.20       33.66      2.29 o 
  11   4   8       17.40       15.86      2.09 o 
  12   4   8       22.89       23.62      3.93 o 
  13   4   8        2.84        4.11      2.14 o 
 -14   5   8       27.69       30.73      3.09 o 
 -13   5   8       44.80       53.75      6.68 o 
 -12   5   8        5.42        1.82      2.79 o 
 -11   5   8       39.76       46.93      3.85 o 
 -10   5   8        1.43        2.38      2.41 o 
  -9   5   8       87.47       87.87      2.86 o 
  -8   5   8      121.71      121.59      3.07 o 
  -7   5   8       10.97       17.28      3.01 o 
  -6   5   8       69.54       65.66      1.99 o 
  -5   5   8     1403.71     1365.02     18.12 o 
  -4   5   8      355.28      329.57      8.28 o 
  -3   5   8        3.85        4.77      1.26 o 
  -2   5   8       40.97       43.53      2.97 o 
  -1   5   8      763.07      761.48      9.74 o 
   0   5   8        5.90        4.02      2.26 o 
   1   5   8      197.46      188.13      4.28 o 
   2   5   8        0.00        0.30      2.15 o 
   3   5   8       65.06       58.50      3.04 o 
   4   5   8        0.22       -1.96      1.96 o 
   5   5   8       12.50       10.65      2.36 o 
   6   5   8       69.29       60.07      2.92 o 
   7   5   8       58.16       50.99      3.91 o 
   8   5   8       73.24       78.23      3.13 o 
   9   5   8       55.16       45.24      2.49 o 
  10   5   8       84.02       78.21      4.07 o 
  11   5   8       30.87       29.33      3.30 o 
  12   5   8       24.65       25.27      3.04 o 
 -12   6   8        7.98       10.14      3.17 o 
 -11   6   8        0.08        0.75      3.88 o 
 -10   6   8       19.32       15.72      2.79 o 
  -9   6   8       10.31       13.54      0.94 o 
  -8   6   8        0.03        1.52      0.88 o 
  -7   6   8        9.12        9.87      1.21 o 
  -6   6   8        4.23        5.59      0.82 o 
  -5   6   8      201.74      199.23      3.50 o 
  -4   6   8       24.34       32.61      3.32 o 
  -3   6   8      170.93      180.92      5.01 o 
  -2   6   8       63.28       58.71      2.87 o 
  -1   6   8       17.56       20.79      2.50 o 
   0   6   8      299.31      320.38      6.11 o 
   1   6   8        1.78       -1.22      1.87 o 
   2   6   8      131.34      125.29      4.07 o 
   3   6   8      202.47      208.29      7.29 o 
   4   6   8        4.07        2.25      2.09 o 
   5   6   8        0.38        2.99      2.17 o 
   6   6   8        8.46        4.52      2.52 o 
   7   6   8        0.07        0.66      2.12 o 
   8   6   8      163.84      168.97      8.14 o 
   9   6   8       24.73       28.56      3.21 o 
  10   6   8        0.11       -0.87      2.30 o 
  11   6   8        0.02       -0.81      1.92 o 
 -11   7   8        3.01        5.26      2.20 o 
 -10   7   8        2.90        1.46      1.71 o 
  -9   7   8        1.68        0.62      1.40 o 
  -8   7   8        0.32        0.06      1.43 o 
  -7   7   8        5.42        4.81      1.28 o 
  -6   7   8        2.07        0.61      1.27 o 
  -5   7   8        2.27        1.73      1.55 o 
  -4   7   8       77.08       90.77      4.68 o 
  -3   7   8       41.52       42.85      3.48 o 
  -2   7   8       41.04       42.42      3.37 o 
  -1   7   8      154.83      151.83      6.43 o 
   0   7   8        0.00       -1.35      1.81 o 
   1   7   8        3.49        4.61      2.16 o 
   2   7   8       13.47        8.76      2.77 o 
   3   7   8        4.58        3.69      2.05 o 
   4   7   8       60.83       60.99      3.49 o 
   5   7   8        6.43        7.77      2.87 o 
   6   7   8       16.10       14.72      2.98 o 
   7   7   8       47.68       55.48      4.64 o 
   8   7   8        2.67       -0.63      2.95 o 
   9   7   8        2.89        5.89      4.04 o 
  -8   8   8        9.33        3.74      5.35 o 
  -7   8   8        6.04        1.59      1.48 o 
  -6   8   8       24.97       26.90      2.17 o 
  -5   8   8        7.35        5.81      2.23 o 
  -4   8   8       78.73       83.25      5.52 o 
  -3   8   8       30.05       26.53      3.12 o 
  -2   8   8       59.09       57.93      4.11 o 
  -1   8   8        0.29       -2.48      2.48 o 
   0   8   8       86.33       85.74      5.63 o 
   1   8   8       26.92       37.95      2.86 o 
   2   8   8       40.21       49.81      4.98 o 
   3   8   8        9.87       10.06      2.46 o 
   4   8   8        0.05        0.75      2.18 o 
   5   8   8       24.54       24.73      3.13 o 
   6   8   8        6.91       11.51      3.96 o 
   7   8   8       14.80       13.78      2.88 o 
  -4   9   8       45.53       44.16      3.89 o 
  -3   9   8       12.89       15.69      3.50 o 
  -2   9   8        8.67        8.28      3.05 o 
  -1   9   8        0.38       -0.41      2.91 o 
   0   9   8       25.39       27.35      4.88 o 
   1   9   8        0.05       -2.79      2.79 o 
   2   9   8        6.22        7.85      3.05 o 
   3   9   8        4.52        0.89      2.50 o 
 -16   1   9        0.38        1.25      3.02 o 
 -15   1   9       13.70       16.03      3.15 o 
 -14   1   9       18.75       22.42      1.97 o 
 -13   1   9        0.84        3.02      0.88 o 
 -12   1   9       86.35       81.15      1.60 o 
 -11   1   9       84.52       85.47      3.38 o 
 -10   1   9      234.61      236.15      4.21 o 
  -9   1   9       88.06       83.58      2.09 o 
  -8   1   9       27.21       34.75      1.26 o 
  -7   1   9      173.18      167.21      3.73 o 
  -6   1   9      784.88      784.64      9.06 o 
  -5   1   9      409.16      410.43      3.55 o 
  -4   1   9       71.51       86.26      1.31 o 
  -3   1   9        9.62        8.71      0.77 o 
  -2   1   9      433.25      409.81      4.44 o 
  -1   1   9      387.16      406.01      4.69 o 
   0   1   9     1358.22     1403.42     20.88 o 
   1   1   9       58.13       62.21      2.85 o 
   2   1   9        3.79        1.35      1.94 o 
   3   1   9      420.47      425.18      5.92 o 
   4   1   9      190.33      201.90      3.88 o 
   5   1   9       66.65       68.94      3.18 o 
   6   1   9        6.88        7.65      2.30 o 
   7   1   9       50.72       55.67      2.55 o 
   8   1   9       33.38       35.89      2.46 o 
   9   1   9      396.46      375.44      5.03 o 
  10   1   9       44.74       51.56      2.12 o 
  11   1   9       76.11       75.84      3.53 o 
  12   1   9        9.33        8.39      1.72 o 
  13   1   9        2.05        2.28      1.58 o 
  14   1   9        7.39        6.24      1.76 o 
 -16   2   9        6.20        3.09      4.60 o 
 -15   2   9        0.28       -0.78      5.24 o 
 -14   2   9        9.95        7.64      1.77 o 
 -13   2   9        0.10       -0.28      1.33 o 
 -12   2   9        4.67        6.77      1.97 o 
 -11   2   9        7.56        7.69      1.46 o 
 -10   2   9        0.05       -0.05      1.33 o 
  -9   2   9      244.50      244.95      3.83 o 
  -8   2   9      108.70      102.72      1.98 o 
  -7   2   9      175.29      185.91      3.13 o 
  -6   2   9       48.55       45.88      1.22 o 
  -5   2   9       73.50       86.41      1.00 o 
  -4   2   9      195.68      225.92      3.15 o 
  -3   2   9       36.12       40.37      1.27 o 
  -2   2   9      455.23      462.40      4.79 o 
  -1   2   9       71.38       82.91      1.97 o 
   0   2   9       56.99       40.77      1.67 o 
   1   2   9        0.13       -0.11      1.17 o 
   2   2   9      150.57      137.40      2.92 o 
   3   2   9        0.26        0.52      1.25 o 
   4   2   9        0.06        0.56      0.94 o 
   5   2   9       25.37       26.33      2.15 o 
   6   2   9      207.38      210.49      3.94 o 
   7   2   9      158.54      144.67      3.11 o 
   8   2   9      378.03      376.23      5.60 o 
   9   2   9        5.89        4.52      1.68 o 
  10   2   9       60.59       61.72      2.84 o 
  11   2   9       19.88       20.32      2.24 o 
  12   2   9       55.74       57.88      2.86 o 
  13   2   9        0.15        0.68      1.65 o 
  14   2   9       21.25       21.71      2.90 o 
 -15   3   9       36.98       41.06      2.89 o 
 -14   3   9       45.67       51.55      4.00 o 
 -13   3   9       22.68       30.01      2.46 o 
 -12   3   9      114.45      117.48      3.80 o 
 -11   3   9        3.27       -0.64      1.74 o 
 -10   3   9       79.46       85.54      4.32 o 
  -9   3   9      551.33      535.11     10.44 o 
  -8   3   9       22.25       27.55      1.61 o 
  -7   3   9        0.49        0.50      0.97 o 
  -6   3   9        0.15        0.31      0.61 o 
  -5   3   9        0.33       -0.23      0.51 o 
  -4   3   9       56.11       56.20      1.67 o 
  -3   3   9      144.41      154.56      2.47 o 
  -2   3   9      704.98      804.21      8.58 o 
  -1   3   9     1166.14     1143.21     13.89 o 
   0   3   9      167.93      147.63      2.02 o 
   1   3   9      204.65      171.23      2.38 o 
   2   3   9      150.98      151.62      2.15 o 
   3   3   9        9.93       11.31      1.43 o 
   4   3   9       89.94       79.10      2.05 o 
   5   3   9       88.15       87.25      2.67 o 
   6   3   9      688.99      715.64      8.48 o 
   7   3   9      110.58      110.84      3.07 o 
   8   3   9      128.90      122.82      3.78 o 
   9   3   9        3.82        3.42      1.49 o 
  10   3   9       23.17       24.88      1.91 o 
  11   3   9      114.85      107.59      4.37 o 
  12   3   9        7.13        3.70      1.73 o 
  13   3   9        0.30       -0.26      1.56 o 
  14   3   9        0.13        1.13      1.82 o 
 -14   4   9        4.83        3.01      2.51 o 
 -13   4   9       35.54       36.27      4.79 o 
 -12   4   9      359.22      361.42     12.58 o 
 -11   4   9       20.30       25.19      4.50 o 
 -10   4   9        2.30        3.44      1.79 o 
  -9   4   9       39.77       49.96      2.88 o 
  -8   4   9       14.07       17.27      2.26 o 
  -7   4   9       75.30       74.63      1.43 o 
  -6   4   9      195.10      192.40      3.91 o 
  -5   4   9      132.85      130.94      1.82 o 
  -4   4   9      208.43      218.07      3.54 o 
  -3   4   9      303.95      301.13      5.76 o 
  -2   4   9      396.36      410.07      7.78 o 
  -1   4   9       70.85       66.44      5.40 o 
   0   4   9      200.14      189.56      4.72 o 
   1   4   9       35.32       37.04      3.36 o 
   2   4   9      171.94      173.72      6.42 o 
   3   4   9        0.30        0.25      1.04 o 
   4   4   9      797.70      782.53      8.71 o 
   5   4   9      579.83      577.26      6.77 o 
   6   4   9      528.54      507.86      6.88 o 
   7   4   9       39.30       33.12      2.37 o 
   8   4   9       29.34       24.88      2.10 o 
   9   4   9       33.73       34.58      2.04 o 
  10   4   9       12.17       14.03      1.81 o 
  11   4   9        4.89        5.29      1.72 o 
  12   4   9        7.99       12.02      2.01 o 
  13   4   9       13.65       10.52      2.15 o 
 -13   5   9        6.77        4.78      2.69 o 
 -12   5   9        3.18        5.06      2.13 o 
 -11   5   9      147.13      154.32      9.12 o 
 -10   5   9        9.39       12.23      1.90 o 
  -9   5   9       72.62       72.28      2.76 o 
  -8   5   9      427.90      419.61      4.61 o 
  -7   5   9       13.75       13.04      1.06 o 
  -6   5   9      112.70      106.00      5.00 o 
  -5   5   9      375.99      367.37      5.86 o 
  -4   5   9     1339.71     1320.99     18.34 o 
  -3   5   9        5.75        6.76      1.55 o 
  -2   5   9       96.62       81.82      3.02 o 
  -1   5   9        4.37        3.11      2.34 o 
   0   5   9        8.12        9.04      1.90 o 
   1   5   9       92.00       88.51      3.76 o 
   2   5   9       99.98      114.74      4.31 o 
   3   5   9      170.84      183.94      5.94 o 
   4   5   9       59.69       53.66      3.48 o 
   5   5   9       11.68       11.62      2.47 o 
   6   5   9        3.40        1.33      1.12 o 
   7   5   9       27.08       15.88      1.87 o 
   8   5   9      204.65      185.68      4.13 o 
   9   5   9      145.06      144.98      3.50 o 
  10   5   9       23.55       20.42      2.06 o 
  11   5   9        1.73        4.05      1.60 o 
  12   5   9       10.95       13.94      1.92 o 
 -12   6   9        3.57        0.50      2.37 o 
 -11   6   9       17.93       15.54      3.28 o 
 -10   6   9        6.93        6.59      2.26 o 
  -9   6   9        3.99        3.85      2.17 o 
  -8   6   9        4.85        6.15      1.40 o 
  -7   6   9       53.58       49.66      2.18 o 
  -6   6   9        4.76        5.52      1.52 o 
  -5   6   9       43.80       42.67      3.84 o 
  -4   6   9       35.34       36.23      3.05 o 
  -3   6   9       11.02       13.88      1.74 o 
  -2   6   9       37.78       38.78      2.76 o 
  -1   6   9       24.11       22.99      2.24 o 
   0   6   9      492.38      472.65      7.73 o 
   1   6   9       24.20       20.10      3.33 o 
   2   6   9      109.76      109.27      4.39 o 
   3   6   9       31.10       28.95      4.02 o 
   4   6   9       17.45       12.36      2.53 o 
   5   6   9       35.98       29.47      3.48 o 
   6   6   9       40.20       47.12      4.00 o 
   7   6   9       42.70       41.83      3.67 o 
   8   6   9        9.51        7.02      2.76 o 
   9   6   9        1.49        0.22      2.27 o 
  10   6   9        0.18        1.51      1.62 o 
  11   6   9        3.72        3.61      1.78 o 
 -10   7   9        8.04        1.53      7.68 o 
  -9   7   9       37.42       57.91      6.76 o 
  -8   7   9       50.13       56.58      5.44 o 
  -7   7   9        4.01        4.86      1.46 o 
  -6   7   9        1.54        1.99      1.30 o 
  -5   7   9        4.20        5.20      2.26 o 
  -4   7   9        6.85        6.53      2.74 o 
  -3   7   9       48.61       45.94      3.83 o 
  -2   7   9       41.79       40.65      2.73 o 
  -1   7   9        3.12        6.42      3.12 o 
   0   7   9      204.03      191.00      4.93 o 
   1   7   9        0.14        0.43      1.87 o 
   2   7   9      193.37      189.94      7.66 o 
   3   7   9       23.60       21.25      2.77 o 
   4   7   9       21.56       26.08      4.44 o 
   5   7   9        0.58        1.85      2.65 o 
   6   7   9       28.89       40.02      3.56 o 
   7   7   9        0.11       -0.09      2.28 o 
   8   7   9        0.66       -1.78      2.79 o 
   9   7   9        3.09        2.22      2.60 o 
  -8   8   9        1.18       -3.15      4.74 o 
  -7   8   9       32.90       37.17      3.72 o 
  -6   8   9        9.36        9.07      2.13 o 
  -5   8   9        4.42        3.80      3.83 o 
  -4   8   9        0.17       -2.60      2.92 o 
  -3   8   9        2.73        0.86      3.08 o 
  -2   8   9        0.28       -0.04      2.86 o 
  -1   8   9       91.92       93.54      4.82 o 
   0   8   9       14.73       16.14      2.60 o 
   1   8   9        0.02       -0.43      2.22 o 
   2   8   9       16.60       18.38      2.92 o 
   3   8   9        0.41        0.80      2.10 o 
   4   8   9        3.72        4.09      2.57 o 
   5   8   9       20.38       17.52      3.14 o 
   6   8   9        2.14        2.27      2.37 o 
  -3   9   9        8.28        3.58      2.77 o 
  -2   9   9        6.85        9.86      3.09 o 
  -1   9   9        0.32       -3.69      3.69 o 
   0   9   9        5.32        3.69      2.88 o 
   1   9   9        0.72       -0.64      2.91 o 
   2   9   9        9.85       14.98      3.49 o 
 -16   0  10        9.05        3.22      3.53 o 
 -15   0  10        0.47        1.19      3.64 o 
 -14   0  10       35.21       24.31      4.56 o 
 -13   0  10      179.60      165.73     12.25 o 
 -12   0  10        0.16        3.17      2.52 o 
 -11   0  10      221.96      190.05      7.91 o 
 -10   0  10      141.71      148.40      2.24 o 
  -9   0  10       43.27       43.04      2.81 o 
  -8   0  10      212.93      220.31      2.59 o 
  -7   0  10      110.23      103.79      2.42 o 
  -6   0  10      195.82      227.01      5.38 o 
  -5   0  10       41.08       43.00      1.38 o 
  -4   0  10       22.99       36.38      2.56 o 
  -3   0  10        1.19        2.06      0.91 o 
  -2   0  10      561.28      529.47      7.89 o 
  -1   0  10      604.64      608.14      9.43 o 
   0   0  10      454.56      518.65      7.80 o 
   1   0  10      192.03      210.38      4.34 o 
   2   0  10      222.66      234.88      5.62 o 
   3   0  10     1789.29     1948.90     34.06 o 
   4   0  10      296.49      332.55      6.55 o 
   5   0  10        7.59       14.41      2.43 o 
   6   0  10      514.05      529.92     10.09 o 
   7   0  10       22.53       19.43      3.49 o 
   8   0  10        9.72        6.65      2.68 o 
   9   0  10       14.79       18.65      2.77 o 
  10   0  10       83.90       92.07      4.17 o 
  11   0  10        1.60        0.68      1.98 o 
  12   0  10       59.77       54.23      5.54 o 
  13   0  10        1.78        4.41      2.72 o 
  14   0  10        0.00        0.25      2.27 o 
 -16   1  10       19.29       13.11      6.90 o 
 -15   1  10        8.71       13.02      3.08 o 
 -14   1  10        0.80        0.41      2.22 o 
 -13   1  10        4.52        2.94      1.19 o 
 -12   1  10      105.74      103.50      2.29 o 
 -11   1  10      164.93      152.93      3.60 o 
 -10   1  10       49.72       53.15      2.29 o 
  -9   1  10       15.85       17.24      1.10 o 
  -8   1  10       44.85       47.63      1.75 o 
  -7   1  10       20.48       23.04      1.75 o 
  -6   1  10       32.77       33.63      0.90 o 
  -5   1  10      182.11      177.50      1.79 o 
  -4   1  10       24.93       35.96      1.86 o 
  -3   1  10      250.39      269.09      2.72 o 
  -2   1  10       24.31       35.69      1.88 o 
  -1   1  10      259.10      232.10      3.37 o 
   0   1  10     2838.88     3104.10     37.67 o 
   1   1  10      229.84      208.51      3.94 o 
   2   1  10        0.01        2.82      1.56 o 
   3   1  10      371.14      401.39      5.10 o 
   4   1  10       21.64       20.69      1.84 o 
   5   1  10        9.89        5.52      1.89 o 
   6   1  10      223.72      227.55      4.18 o 
   7   1  10       11.15       11.64      1.75 o 
   8   1  10       67.57       65.69      2.74 o 
   9   1  10        6.24        5.82      1.82 o 
  10   1  10        1.78        1.34      1.54 o 
  11   1  10       21.50       23.93      2.28 o 
  12   1  10       70.79       63.75      3.21 o 
  13   1  10        5.70        4.54      1.75 o 
  14   1  10        3.45        3.07      2.12 o 
 -15   2  10       32.99       40.07      4.48 o 
 -14   2  10        0.42       -0.49      1.68 o 
 -13   2  10        0.87        0.79      1.07 o 
 -12   2  10        1.58        0.19      0.94 o 
 -11   2  10       21.72       18.04      1.93 o 
 -10   2  10       42.82       39.21      1.55 o 
  -9   2  10       33.54       34.21      1.62 o 
  -8   2  10      151.38      157.23      2.64 o 
  -7   2  10      257.66      251.20      3.03 o 
  -6   2  10        7.91        6.61      0.82 o 
  -5   2  10      392.49      413.40      4.08 o 
  -4   2  10     1091.68     1134.37     11.36 o 
  -3   2  10     1227.05     1355.15     13.83 o 
  -2   2  10        3.84        3.61      0.79 o 
  -1   2  10        3.75        0.74      1.18 o 
   0   2  10      933.43      983.90     10.65 o 
   1   2  10     1428.33     1498.17     16.89 o 
   2   2  10       51.10       57.22      2.00 o 
   3   2  10        0.02        2.49      1.66 o 
   4   2  10       13.35       14.16      2.07 o 
   5   2  10        0.37       -0.64      1.09 o 
   6   2  10      156.40      161.27      3.26 o 
   7   2  10       69.34       69.89      2.76 o 
   8   2  10      303.59      302.87      4.92 o 
   9   2  10      232.43      223.00      7.46 o 
  10   2  10       17.96       17.86      2.66 o 
  11   2  10       33.74       38.12      3.12 o 
  12   2  10       12.75       12.58      2.15 o 
  13   2  10       30.35       31.53      2.42 o 
  14   2  10       24.36       25.56      3.71 o 
 -15   3  10        0.89       -0.71      1.83 o 
 -14   3  10       47.79       45.70      3.15 o 
 -13   3  10       13.20       20.89      3.12 o 
 -12   3  10       20.06       24.07      2.89 o 
 -11   3  10        2.03        4.77      1.85 o 
 -10   3  10      932.35      913.15     14.43 o 
  -9   3  10       87.62       93.07      2.37 o 
  -8   3  10       49.61       47.83      1.70 o 
  -7   3  10       10.12        9.70      1.30 o 
  -6   3  10      158.63      157.10      2.53 o 
  -5   3  10       50.71       52.88      1.38 o 
  -4   3  10      179.19      168.03      2.25 o 
  -3   3  10       28.85       26.37      1.27 o 
  -2   3  10       35.69       32.83      1.08 o 
  -1   3  10      397.26      393.60      4.24 o 
   0   3  10     2515.36     2654.87     32.80 o 
   1   3  10     1169.72     1131.06     10.99 o 
   2   3  10     1927.15     1887.34     20.05 o 
   3   3  10       28.01       32.31      3.23 o 
   4   3  10      101.32      109.11      2.41 o 
   5   3  10      495.06      484.51      5.85 o 
   6   3  10       11.05       15.63      1.83 o 
   7   3  10     1092.69     1071.35     13.46 o 
   8   3  10       27.18       29.55      2.20 o 
   9   3  10        7.40        6.94      1.92 o 
  10   3  10        3.47        3.63      1.56 o 
  11   3  10        4.01        4.54      1.59 o 
  12   3  10       61.24       62.26      3.37 o 
  13   3  10        0.34        2.26      1.87 o 
 -14   4  10        5.37        5.36      2.21 o 
 -13   4  10       75.40       78.58      3.54 o 
 -12   4  10      145.84      160.87      4.89 o 
 -11   4  10        0.87        5.32      2.02 o 
 -10   4  10      206.14      211.95      4.53 o 
  -9   4  10       44.59       46.13      5.19 o 
  -8   4  10        1.94        2.49      1.30 o 
  -7   4  10       60.36       61.50      1.73 o 
  -6   4  10        0.61       -0.27      0.80 o 
  -5   4  10       12.42       10.38      1.30 o 
  -4   4  10       63.10       58.51      3.10 o 
  -3   4  10      208.06      207.31      4.23 o 
  -2   4  10        0.14        0.34      1.31 o 
  -1   4  10        6.12        6.40      1.93 o 
   0   4  10      602.56      621.23     10.19 o 
   1   4  10      202.94      211.39      4.84 o 
   2   4  10      142.88      131.00      1.92 o 
   3   4  10       31.98       31.95      2.44 o 
   4   4  10      668.08      658.10      8.82 o 
   5   4  10       45.20       38.24      2.40 o 
   6   4  10      268.44      270.64      4.57 o 
   7   4  10      164.71      164.95      5.95 o 
   8   4  10       18.68       16.36      2.19 o 
   9   4  10        0.94        0.92      1.59 o 
  10   4  10       38.06       34.69      5.40 o 
  11   4  10       16.73       23.59      4.43 o 
  12   4  10        0.00        1.82      1.70 o 
  13   4  10        0.22        3.36      2.09 o 
 -13   5  10       37.26       44.75      3.37 o 
 -12   5  10       24.13       28.09      3.80 o 
 -11   5  10       43.87       53.89      7.55 o 
 -10   5  10       20.44       22.99      3.05 o 
  -9   5  10       10.90       11.97      3.18 o 
  -8   5  10      153.21      142.33      1.97 o 
  -7   5  10       12.91       12.42      1.26 o 
  -6   5  10        2.21        1.78      1.11 o 
  -5   5  10       95.10       87.07      3.34 o 
  -4   5  10        5.82        8.90      1.71 o 
  -3   5  10       51.56       52.36      2.31 o 
  -2   5  10      103.18      108.82      2.67 o 
  -1   5  10      117.44      123.31      3.64 o 
   0   5  10       31.21       29.21      3.95 o 
   1   5  10      401.99      385.86      6.88 o 
   2   5  10       99.44       87.66      3.54 o 
   3   5  10      125.51      122.03      4.20 o 
   4   5  10       36.56       37.01      3.24 o 
   5   5  10       24.12       29.00      2.53 o 
   6   5  10        0.11        0.15      1.39 o 
   7   5  10       25.47       28.15      1.87 o 
   8   5  10       37.82       37.83      2.88 o 
   9   5  10      394.71      375.17      5.85 o 
  10   5  10        1.80        2.75      1.71 o 
  11   5  10       43.85       43.34      3.80 o 
  12   5  10        0.25        2.04      1.71 o 
 -12   6  10       33.05       29.20      6.33 o 
 -11   6  10       19.06       21.62      2.43 o 
 -10   6  10        0.02        0.73      1.68 o 
  -9   6  10        2.07        5.80      1.81 o 
  -8   6  10       52.92       56.08      2.03 o 
  -7   6  10       16.94       19.37      2.03 o 
  -6   6  10      169.93      167.62      4.74 o 
  -5   6  10      104.95      101.98      6.16 o 
  -4   6  10      338.14      320.53      6.04 o 
  -3   6  10      129.95      134.76      4.88 o 
  -2   6  10       10.57       12.18      2.08 o 
  -1   6  10      163.61      157.57      3.63 o 
   0   6  10      105.95      100.18      3.64 o 
   1   6  10        9.96        4.08      2.44 o 
   2   6  10       32.77       39.10      2.97 o 
   3   6  10       30.55       28.94      3.30 o 
   4   6  10       46.88       43.28      3.19 o 
   5   6  10        0.61        0.80      2.38 o 
   6   6  10        7.77        9.11      3.27 o 
   7   6  10        8.71        9.39      3.12 o 
   8   6  10       84.30       82.83      6.07 o 
   9   6  10        5.24        2.77      1.72 o 
  10   6  10        0.69       -0.31      1.69 o 
 -10   7  10        8.58        6.35      3.47 o 
  -9   7  10       21.00       21.00      4.03 o 
  -8   7  10        4.85        8.31      4.17 o 
  -7   7  10        1.05        0.31      1.02 o 
  -6   7  10       35.23       36.54      2.87 o 
  -5   7  10        0.12       -2.30      2.30 o 
  -4   7  10       80.72       84.95      6.70 o 
  -3   7  10       55.24       60.16      4.69 o 
  -2   7  10      144.82      158.87      4.29 o 
  -1   7  10       16.50       13.85      2.81 o 
   0   7  10       37.31       34.09      3.02 o 
   1   7  10       72.48       68.44      3.19 o 
   2   7  10       38.27       46.92      6.51 o 
   3   7  10        7.10        8.92      2.67 o 
   4   7  10        3.51       10.14      2.79 o 
   5   7  10       40.86       50.06      4.47 o 
   6   7  10        0.65        2.80      3.15 o 
   7   7  10        0.64        0.64      2.47 o 
   8   7  10        0.23        4.06      3.00 o 
  -8   8  10        0.15        0.42      4.85 o 
  -7   8  10        2.17        1.67      6.01 o 
  -6   8  10       38.77       38.39      2.61 o 
  -5   8  10       28.84       44.60      4.15 o 
  -4   8  10        2.02       -1.40      2.41 o 
  -3   8  10       21.82       28.16      3.14 o 
  -2   8  10        0.13        0.30      2.75 o 
  -1   8  10       28.64       31.86      3.11 o 
   0   8  10       57.95       53.09      3.57 o 
   1   8  10        5.42        6.38      2.29 o 
   2   8  10        3.89        4.56      2.57 o 
   3   8  10        5.42        5.86      2.68 o 
   4   8  10       16.51       13.76      3.05 o 
   5   8  10       13.49       17.07      3.39 o 
   6   8  10       20.10       22.90      3.12 o 
  -2   9  10       20.13       14.91      6.67 o 
  -1   9  10        0.18        1.52      3.60 o 
   0   9  10        0.87        1.87      3.23 o 
 -16   1  11        5.79        3.50      4.00 o 
 -15   1  11        0.06       -2.37      2.94 o 
 -14   1  11        4.47        7.47      2.92 o 
 -13   1  11        0.24        0.11      0.81 o 
 -12   1  11        2.22        1.91      0.74 o 
 -11   1  11        8.24        6.54      0.84 o 
 -10   1  11        1.39        2.44      0.86 o 
  -9   1  11       57.26       64.74      1.96 o 
  -8   1  11        6.53        4.12      0.83 o 
  -7   1  11       28.90       21.58      1.15 o 
  -6   1  11       22.68       28.39      1.09 o 
  -5   1  11      173.49      176.19      2.84 o 
  -4   1  11      560.71      576.05      6.30 o 
  -3   1  11      445.45      422.75      4.39 o 
  -2   1  11      111.08      131.74      2.50 o 
  -1   1  11      299.43      281.38      4.35 o 
   0   1  11      349.41      383.28      5.26 o 
   1   1  11       66.82       70.17      2.05 o 
   2   1  11      226.13      211.21      3.38 o 
   3   1  11      102.47      105.86      2.79 o 
   4   1  11       41.78       45.70      5.90 o 
   5   1  11        1.03        0.29      1.68 o 
   6   1  11        0.14        0.10      1.86 o 
   7   1  11        1.02        2.96      1.63 o 
   8   1  11      118.73      120.11      3.89 o 
   9   1  11        3.20        3.49      1.76 o 
  10   1  11       89.34       89.21      3.46 o 
  11   1  11       27.18       28.01      2.48 o 
  12   1  11        0.26       -1.23      1.52 o 
  13   1  11        5.80        4.93      1.84 o 
  14   1  11        5.03        4.32      2.12 o 
 -15   2  11        2.83        2.93      4.18 o 
 -14   2  11        0.04        1.08      1.18 o 
 -13   2  11       17.88       21.73      1.37 o 
 -12   2  11        8.43       15.22      2.06 o 
 -11   2  11       20.11       22.55      1.70 o 
 -10   2  11       40.79       51.66      2.59 o 
  -9   2  11      583.11      587.25      7.10 o 
  -8   2  11       11.08        8.97      1.17 o 
  -7   2  11      134.27      135.78      2.51 o 
  -6   2  11      157.83      161.33      2.03 o 
  -5   2  11        4.24        4.89      0.86 o 
  -4   2  11      437.44      444.22      4.44 o 
  -3   2  11      258.34      251.27      2.69 o 
  -2   2  11      425.91      409.71      3.78 o 
  -1   2  11      335.74      375.46      4.95 o 
   0   2  11       54.11       50.62      2.36 o 
   1   2  11        3.32        4.00      1.43 o 
   2   2  11        0.19        0.89      1.34 o 
   3   2  11      112.26      112.35      3.30 o 
   4   2  11       89.95       88.20      2.90 o 
   5   2  11       25.76       26.92      1.88 o 
   6   2  11       27.75       26.06      2.42 o 
   7   2  11        5.83        7.41      1.86 o 
   8   2  11       40.52       43.51      2.44 o 
   9   2  11        0.94        0.24      1.67 o 
  10   2  11       67.59       66.67      3.07 o 
  11   2  11       14.68       11.41      2.07 o 
  12   2  11       39.63       37.87      2.41 o 
  13   2  11       14.56       13.50      2.35 o 
 -15   3  11       30.31       36.05      4.64 o 
 -14   3  11        3.16        2.87      1.44 o 
 -13   3  11       20.71       22.66      2.02 o 
 -12   3  11      133.50      122.54      3.09 o 
 -11   3  11      382.82      366.73      5.67 o 
 -10   3  11      325.01      313.48      5.07 o 
  -9   3  11       73.20       74.81      2.44 o 
  -8   3  11       39.62       36.70      2.27 o 
  -7   3  11       50.37       43.20      1.85 o 
  -6   3  11        0.56        0.90      0.56 o 
  -5   3  11       38.35       45.55      1.54 o 
  -4   3  11      107.70       97.28      1.82 o 
  -3   3  11      508.42      475.97      5.36 o 
  -2   3  11       33.69       33.07      1.41 o 
  -1   3  11      510.88      557.88      5.79 o 
   0   3  11      105.86       95.22      2.48 o 
   1   3  11        0.70       -0.56      1.51 o 
   2   3  11      315.16      328.96      5.30 o 
   3   3  11        0.01        0.70      1.10 o 
   4   3  11       97.86       84.46      2.51 o 
   5   3  11      474.92      461.44      6.22 o 
   6   3  11        0.35        0.28      1.62 o 
   7   3  11       83.63       92.59      3.01 o 
   8   3  11       76.41       78.83      3.65 o 
   9   3  11        7.91        7.62      1.73 o 
  10   3  11        2.58        2.37      1.87 o 
  11   3  11        8.42        6.02      1.70 o 
  12   3  11        2.98        1.86      2.04 o 
  13   3  11        3.98        2.97      2.21 o 
 -14   4  11        5.50       12.64      1.99 o 
 -13   4  11       14.95       17.00      2.66 o 
 -12   4  11        0.11        0.61      1.68 o 
 -11   4  11       41.86       40.18      2.35 o 
 -10   4  11        2.99        4.48      1.77 o 
  -9   4  11       22.60       24.66      1.78 o 
  -8   4  11       94.24      101.53      3.21 o 
  -7   4  11       60.66       62.66      1.02 o 
  -6   4  11      148.75      138.05      2.43 o 
  -5   4  11      191.74      182.20      2.97 o 
  -4   4  11      621.49      603.34      7.17 o 
  -3   4  11       87.08       85.58      2.54 o 
  -2   4  11      106.80      107.33      2.94 o 
  -1   4  11      288.31      293.18      6.38 o 
   0   4  11      182.28      179.53      4.81 o 
   1   4  11       20.34       24.35      2.65 o 
   2   4  11     1042.83     1003.55     10.95 o 
   3   4  11       22.55       21.19      1.09 o 
   4   4  11       61.79       65.00      2.50 o 
   5   4  11      221.34      220.12      3.96 o 
   6   4  11        0.25       -1.75      1.75 o 
   7   4  11       57.92       55.00      2.76 o 
   8   4  11       29.47       25.31      2.05 o 
   9   4  11        0.28       -0.07      1.39 o 
  10   4  11        6.75        5.64      1.95 o 
  11   4  11       39.22       46.84      4.88 o 
  12   4  11       77.68       78.68      3.07 o 
 -13   5  11        0.04        2.91      1.71 o 
 -12   5  11        1.61        1.30      2.01 o 
 -11   5  11       33.79       31.01      2.46 o 
 -10   5  11        2.07        2.14      1.38 o 
  -9   5  11        6.17        6.18      1.87 o 
  -8   5  11        0.01        0.14      0.64 o 
  -7   5  11      103.56       99.68      2.81 o 
  -6   5  11      122.14      115.20      3.73 o 
  -5   5  11       80.09       76.28      1.94 o 
  -4   5  11        9.93       11.86      1.98 o 
  -3   5  11       35.01       41.77      3.76 o 
  -2   5  11       24.58       26.05      3.13 o 
  -1   5  11       21.36       28.94      4.11 o 
   0   5  11       64.39       70.30      5.45 o 
   1   5  11      230.67      227.89      6.75 o 
   2   5  11       52.18       59.55      5.21 o 
   3   5  11       87.63       82.13      3.62 o 
   4   5  11        4.59        6.91      1.66 o 
   5   5  11       10.13        7.09      1.42 o 
   6   5  11       63.36       58.23      1.86 o 
   7   5  11       39.43       37.42      2.31 o 
   8   5  11       38.09       36.22      3.31 o 
   9   5  11      111.67       86.84      3.37 o 
  10   5  11        1.98        4.87      2.01 o 
  11   5  11        8.22        6.49      2.30 o 
 -12   6  11        0.64        3.97      2.26 o 
 -11   6  11       10.13       13.06      2.70 o 
 -10   6  11       24.38       26.97      2.55 o 
  -9   6  11        0.43        1.84      1.71 o 
  -8   6  11       33.77       32.85      1.29 o 
  -7   6  11        0.94        2.11      1.14 o 
  -6   6  11       51.36       53.04      3.18 o 
  -5   6  11       36.69       37.45      2.25 o 
  -4   6  11        0.67        1.17      1.50 o 
  -3   6  11       97.97       99.59      4.76 o 
  -2   6  11      101.61       85.16      5.29 o 
  -1   6  11       33.71       31.36      2.86 o 
   0   6  11        6.33       11.50      2.28 o 
   1   6  11      198.07      182.95      5.23 o 
   2   6  11        3.87        4.37      2.23 o 
   3   6  11        2.83        4.54      2.59 o 
   4   6  11        1.85       -0.32      2.80 o 
   5   6  11        2.30        3.79      2.49 o 
   6   6  11       14.70       28.46      5.51 o 
   7   6  11       21.16       31.44      3.81 o 
   8   6  11       37.08       44.92      3.89 o 
   9   6  11       11.58       10.84      3.40 o 
  10   6  11       16.19        8.83      2.27 o 
 -10   7  11       25.43       31.65      8.57 o 
  -9   7  11       17.32       19.11      3.96 o 
  -8   7  11        4.99       -0.46      3.73 o 
  -7   7  11       29.42       36.41      1.97 o 
  -6   7  11        0.19        1.91      1.89 o 
  -5   7  11        1.70        3.06      2.03 o 
  -4   7  11       42.02       41.43      3.12 o 
  -3   7  11        0.06        1.05      1.60 o 
  -2   7  11        5.61        4.78      2.57 o 
  -1   7  11        9.49       10.36      2.54 o 
   0   7  11       77.14       76.95      3.42 o 
   1   7  11        4.95        4.30      3.25 o 
   2   7  11        9.19       11.71      2.71 o 
   3   7  11        5.99        1.73      2.74 o 
   4   7  11        1.52        1.64      2.41 o 
   5   7  11        0.06        4.07      3.37 o 
   6   7  11       41.54       41.94      5.43 o 
   7   7  11       12.75       13.59      4.64 o 
   8   7  11        0.45        1.90      3.07 o 
  -7   8  11        3.35        2.32      3.59 o 
  -6   8  11       28.30       34.24      2.62 o 
  -5   8  11       47.14       70.68      4.02 o 
  -4   8  11        0.03        0.47      2.40 o 
  -3   8  11       71.64       73.21      4.04 o 
  -2   8  11        0.14        0.72      2.61 o 
  -1   8  11       12.46       11.84      2.40 o 
   0   8  11       14.65       14.04      3.10 o 
   1   8  11        3.30        3.98      2.31 o 
   2   8  11        3.55        0.82      2.53 o 
   3   8  11       23.49       25.70      3.78 o 
   4   8  11       15.15       19.07      2.99 o 
   5   8  11       44.05       51.84      3.71 o 
 -15   0  12       37.63       34.10      6.50 o 
 -14   0  12       35.31       33.37      5.96 o 
 -13   0  12       22.72       19.14      4.92 o 
 -12   0  12        3.25        1.01      3.63 o 
 -11   0  12       10.03        6.90      3.72 o 
 -10   0  12      100.83       94.58      4.39 o 
  -9   0  12      267.97      260.78      2.98 o 
  -8   0  12        5.14        1.85      0.65 o 
  -7   0  12       42.34       41.47      1.49 o 
  -6   0  12      457.81      525.01      8.02 o 
  -5   0  12      212.45      222.66      2.83 o 
  -4   0  12      173.46      175.00      4.04 o 
  -3   0  12      125.58      123.89      2.52 o 
  -2   0  12        3.44        1.94      2.05 o 
  -1   0  12      514.38      513.46      8.69 o 
   0   0  12      375.42      408.60      9.34 o 
   1   0  12     5565.82     5980.83    122.90 o 
   2   0  12      214.01      207.50      6.08 o 
   3   0  12      130.83      150.83      4.43 o 
   4   0  12       48.98       54.68      3.45 o 
   5   0  12        2.21        5.12      2.43 o 
   6   0  12       35.46       27.16      4.19 o 
   7   0  12        1.38       -0.53      2.81 o 
   8   0  12        2.58        3.59      3.07 o 
   9   0  12        7.92        9.53      2.61 o 
  10   0  12       32.07       39.17      3.67 o 
  11   0  12        0.44        2.23      2.22 o 
  12   0  12       27.99       32.77      5.32 o 
  13   0  12       65.11       77.99      4.46 o 
 -15   1  12        0.02        0.45      2.39 o 
 -14   1  12        0.32        2.49      2.61 o 
 -13   1  12       10.54       11.69      1.55 o 
 -12   1  12       90.72       83.72      2.23 o 
 -11   1  12        0.51        0.13      0.87 o 
 -10   1  12      130.49      117.10      3.39 o 
  -9   1  12       40.97       37.70      1.91 o 
  -8   1  12      183.20      203.92      2.71 o 
  -7   1  12      335.70      326.43      3.58 o 
  -6   1  12       23.37       22.89      0.83 o 
  -5   1  12       93.67      100.79      1.63 o 
  -4   1  12      308.50      316.90      3.08 o 
  -3   1  12      159.20      169.75      2.34 o 
  -2   1  12      166.68      205.29      3.11 o 
  -1   1  12       16.86       23.56      1.62 o 
   0   1  12       16.11       24.81      1.59 o 
   1   1  12       62.81       69.80      2.30 o 
   2   1  12      302.82      304.26      4.38 o 
   3   1  12       62.90       73.11      2.56 o 
   4   1  12       42.14       51.88      2.42 o 
   5   1  12        2.52        2.35      1.78 o 
   6   1  12        1.22        0.68      1.67 o 
   7   1  12        2.23        2.74      2.16 o 
   8   1  12        0.55        1.07      1.75 o 
   9   1  12        3.36        3.78      1.68 o 
  10   1  12       12.83       13.22      2.23 o 
  11   1  12        1.16        1.22      1.70 o 
  12   1  12        0.03       -0.20      1.50 o 
  13   1  12        5.50        4.21      2.20 o 
 -15   2  12       17.22       24.78      4.67 o 
 -14   2  12        0.28       -0.91      1.06 o 
 -13   2  12       16.61       18.60      2.31 o 
 -12   2  12       10.33       10.61      1.95 o 
 -11   2  12      168.54      149.72      5.00 o 
 -10   2  12      354.15      336.90      4.87 o 
  -9   2  12      718.08      721.38      9.66 o 
  -8   2  12       84.99       89.62      2.07 o 
  -7   2  12        1.03        1.18      1.08 o 
  -6   2  12       10.66       13.21      0.75 o 
  -5   2  12      107.14      114.13      1.70 o 
  -4   2  12      839.13      849.54      8.33 o 
  -3   2  12       40.55       34.24      3.94 o 
  -2   2  12      286.60      278.73      3.96 o 
  -1   2  12      404.29      386.18      4.61 o 
   0   2  12      406.67      405.22      6.17 o 
   1   2  12       11.35       23.35      1.85 o 
   2   2  12      108.29       99.17      4.41 o 
   3   2  12       22.45       23.74      2.99 o 
   4   2  12      137.45      132.20      7.02 o 
   5   2  12       11.53       16.45      2.17 o 
   6   2  12      659.62      643.24      8.76 o 
   7   2  12       80.59       76.31      5.84 o 
   8   2  12      315.39      306.93      5.26 o 
   9   2  12        0.01        1.17      1.78 o 
  10   2  12       15.54       19.05      2.45 o 
  11   2  12       34.94       46.01      4.09 o 
  12   2  12       14.04       17.70      2.18 o 
  13   2  12        7.74        6.51      2.22 o 
 -15   3  12       14.40       19.53      3.93 o 
 -14   3  12       20.95       16.38      2.10 o 
 -13   3  12       33.07       32.25      1.99 o 
 -12   3  12      244.46      219.41      4.26 o 
 -11   3  12       68.23       69.72      2.66 o 
 -10   3  12        0.81        2.02      1.25 o 
  -9   3  12      221.18      212.72      5.54 o 
  -8   3  12       90.60       85.49      2.36 o 
  -7   3  12      288.75      292.81      4.25 o 
  -6   3  12       45.21       48.32      1.57 o 
  -5   3  12       27.03       26.72      1.00 o 
  -4   3  12       31.92       35.67      1.84 o 
  -3   3  12       49.99       64.13      2.18 o 
  -2   3  12       26.84       33.38      1.90 o 
  -1   3  12        3.31        1.87      0.79 o 
   0   3  12        2.27        1.02      1.82 o 
   1   3  12      138.09      126.86      3.31 o 
   2   3  12      603.23      579.67      8.31 o 
   3   3  12      384.48      379.44      6.33 o 
   4   3  12      206.04      209.01      3.80 o 
   5   3  12     1195.88     1193.53     14.00 o 
   6   3  12       23.51       27.80      2.66 o 
   7   3  12       12.87       12.38      2.03 o 
   8   3  12       84.48       90.39      3.89 o 
   9   3  12        0.13        0.97      1.58 o 
  10   3  12       15.35       15.62      2.23 o 
  11   3  12        0.12        1.58      1.75 o 
  12   3  12        0.11        2.16      1.82 o 
  13   3  12        6.69        4.73      2.38 o 
 -14   4  12       50.69       62.56      3.23 o 
 -13   4  12        0.99       -0.65      2.03 o 
 -12   4  12       79.14       84.83      3.45 o 
 -11   4  12       13.42       13.28      2.28 o 
 -10   4  12       66.03       70.78      2.50 o 
  -9   4  12       69.65       66.04      4.08 o 
  -8   4  12        2.95        3.88      2.00 o 
  -7   4  12        0.19        0.76      0.84 o 
  -6   4  12       95.64       98.51      1.57 o 
  -5   4  12       29.13       37.39      2.24 o 
  -4   4  12       87.21       91.21      5.93 o 
  -3   4  12       35.28       43.13      3.11 o 
  -2   4  12        3.86        9.46      1.58 o 
  -1   4  12       21.99       26.42      2.58 o 
   0   4  12       15.25       17.11      2.10 o 
   1   4  12       32.61       29.84      2.26 o 
   2   4  12     1796.89     1784.03     19.90 o 
   3   4  12        5.20        3.50      0.92 o 
   4   4  12      380.18      378.50      5.00 o 
   5   4  12      158.97      159.53      2.93 o 
   6   4  12        5.40        6.76      1.45 o 
   7   4  12       30.22       30.01      2.26 o 
   8   4  12        0.53        2.14      1.96 o 
   9   4  12        0.17        0.83      1.57 o 
  10   4  12        8.54        7.51      1.78 o 
  11   4  12        6.49        9.15      2.40 o 
  12   4  12        9.42        4.14      2.13 o 
 -13   5  12        6.25       10.95      2.77 o 
 -12   5  12        2.47        2.84      2.11 o 
 -11   5  12       55.40       59.25      2.61 o 
 -10   5  12       24.26       26.45      2.42 o 
  -9   5  12       38.58       36.10      2.79 o 
  -8   5  12        0.79       -0.13      1.11 o 
  -7   5  12        0.31       -0.87      1.32 o 
  -6   5  12       52.58       51.76      3.48 o 
  -5   5  12      125.62      136.33      3.70 o 
  -4   5  12        1.07       -0.54      1.43 o 
  -3   5  12        5.65        9.92      1.49 o 
  -2   5  12        5.12        6.89      1.80 o 
  -1   5  12       43.65       48.95      4.46 o 
   0   5  12      167.01      148.09      5.39 o 
   1   5  12      339.06      329.25      6.41 o 
   2   5  12       67.66       59.28      3.24 o 
   3   5  12       55.35       66.17      3.73 o 
   4   5  12       13.64       12.20      2.40 o 
   5   5  12       19.95       19.83      1.23 o 
   6   5  12       32.79       36.81      4.05 o 
   7   5  12       35.06       28.03      1.84 o 
   8   5  12        0.00        0.18      1.28 o 
   9   5  12       72.28       70.58      5.27 o 
  10   5  12        1.65        2.08      1.85 o 
  11   5  12        7.23        3.10      2.36 o 
 -11   6  12       12.81       11.35      2.06 o 
 -10   6  12        0.55        2.47      2.59 o 
  -9   6  12        0.01        1.16      2.46 o 
  -8   6  12       54.92       56.04      4.49 o 
  -7   6  12       96.81       99.76      3.07 o 
  -6   6  12        1.00        1.81      2.10 o 
  -5   6  12      155.11      150.47      4.68 o 
  -4   6  12        7.89        7.24      2.31 o 
  -3   6  12       44.62       47.15      3.02 o 
  -2   6  12      307.27      279.96      9.46 o 
  -1   6  12       18.43       22.28      2.32 o 
   0   6  12       76.24       73.09      3.27 o 
   1   6  12        0.01        0.73      2.19 o 
   2   6  12       55.29       64.98      6.95 o 
   3   6  12       16.02       15.79      2.71 o 
   4   6  12       14.08       12.36      2.72 o 
   5   6  12       22.40       30.59      4.67 o 
   6   6  12        3.66        7.33      3.77 o 
   7   6  12       17.70       19.69      3.27 o 
   8   6  12       13.78       16.51      2.58 o 
   9   6  12       24.94       28.04      3.82 o 
  -9   7  12       30.15       37.28      4.45 o 
  -8   7  12        6.90        3.43      3.22 o 
  -7   7  12       35.39       33.72      3.36 o 
  -6   7  12       23.78       26.98      4.31 o 
  -5   7  12        6.74        8.59      1.88 o 
  -4   7  12        0.46        0.21      1.86 o 
  -3   7  12      124.67      121.07      3.51 o 
  -2   7  12       94.28       99.74      3.36 o 
  -1   7  12       29.47       28.74      2.73 o 
   0   7  12       29.95       28.69      2.65 o 
   1   7  12        7.83        9.04      2.31 o 
   2   7  12        2.79        4.58      2.48 o 
   3   7  12       11.13        9.72      3.13 o 
   4   7  12       41.50       46.41      5.19 o 
   5   7  12        0.59        0.72      2.52 o 
   6   7  12       24.44       36.04      5.46 o 
   7   7  12       12.50        7.39      3.52 o 
  -6   8  12       14.83       23.22      2.78 o 
  -5   8  12        5.66       11.31      2.57 o 
  -4   8  12        5.70        5.61      2.55 o 
  -3   8  12        5.67        8.20      2.75 o 
  -2   8  12        3.09        2.38      2.03 o 
  -1   8  12       69.68       81.01      4.97 o 
   0   8  12       44.26       41.52      3.16 o 
   1   8  12       31.97       31.14      3.06 o 
   2   8  12       23.85       19.75      3.14 o 
   3   8  12       17.48       14.52      2.91 o 
   4   8  12        3.45       -0.22      2.74 o 
   5   8  12        2.98        2.83      3.78 o 
 -15   1  13        2.21        5.01      4.32 o 
 -14   1  13        0.20        3.17      3.10 o 
 -13   1  13        6.05        1.66      3.52 o 
 -12   1  13       11.06       11.41      0.96 o 
 -11   1  13       48.78       47.93      3.37 o 
 -10   1  13      124.43      108.04      2.10 o 
  -9   1  13       21.82       22.13      2.99 o 
  -8   1  13        2.62        2.23      1.22 o 
  -7   1  13        3.16        3.14      0.85 o 
  -6   1  13      653.47      664.07      6.25 o 
  -5   1  13       58.50       70.93      1.67 o 
  -4   1  13      380.70      388.02      3.97 o 
  -3   1  13      111.33      122.85      2.08 o 
  -2   1  13      426.48      433.38      4.83 o 
  -1   1  13      583.45      620.90      7.20 o 
   0   1  13      133.11      156.26      3.28 o 
   1   1  13       49.97       63.26      2.36 o 
   2   1  13       29.21       32.93      2.21 o 
   3   1  13        1.17        1.19      1.78 o 
   4   1  13       44.94       43.23      2.42 o 
   5   1  13        6.34        7.31      2.10 o 
   6   1  13       73.58       70.09      3.12 o 
   7   1  13      203.55      201.65      4.61 o 
   8   1  13        1.14        0.24      1.85 o 
   9   1  13       59.37       54.68      3.38 o 
  10   1  13       12.69       12.30      2.12 o 
  11   1  13        6.47        4.27      1.81 o 
  12   1  13        0.53       -0.57      1.75 o 
  13   1  13        5.78        3.81      2.02 o 
 -15   2  13       36.65       15.67     10.49 o 
 -14   2  13       14.58       26.86      9.94 o 
 -13   2  13        0.57        0.59      0.93 o 
 -12   2  13       43.48       39.54      1.80 o 
 -11   2  13       21.43       16.00      1.65 o 
 -10   2  13        1.56        0.10      1.00 o 
  -9   2  13      323.36      308.47      4.76 o 
  -8   2  13       74.94       84.68      2.35 o 
  -7   2  13      167.15      140.55      3.92 o 
  -6   2  13      276.01      261.35      2.79 o 
  -5   2  13        1.22        3.56      0.75 o 
  -4   2  13        4.89        9.05      1.12 o 
  -3   2  13       37.87       36.07      1.14 o 
  -2   2  13        7.81       10.95      1.92 o 
  -1   2  13       46.88       44.36      2.19 o 
   0   2  13       88.81       83.80      2.73 o 
   1   2  13      205.69      203.79      3.80 o 
   2   2  13      150.18      156.67      3.54 o 
   3   2  13       21.05       30.56      4.06 o 
   4   2  13       84.09       88.29      3.31 o 
   5   2  13      138.80      140.42      3.86 o 
   6   2  13       18.09       17.77      2.10 o 
   7   2  13      139.27      129.22      3.79 o 
   8   2  13      221.16      232.66      5.14 o 
   9   2  13        4.32        3.19      1.95 o 
  10   2  13       23.31       22.15      2.80 o 
  11   2  13       29.69       33.39      2.79 o 
  12   2  13       25.96       27.91      2.47 o 
  13   2  13        0.02        0.39      1.89 o 
 -14   3  13       33.01       29.26      1.82 o 
 -13   3  13       11.47       13.87      2.00 o 
 -12   3  13        0.15       -1.19      1.19 o 
 -11   3  13       12.99        9.80      1.96 o 
 -10   3  13        3.35        6.11      1.82 o 
  -9   3  13      194.68      210.46      3.82 o 
  -8   3  13      222.64      231.42      5.23 o 
  -7   3  13       24.76       29.70      0.80 o 
  -6   3  13      105.44      110.74      1.89 o 
  -5   3  13       37.99       33.93      1.17 o 
  -4   3  13      353.34      349.05      4.15 o 
  -3   3  13       49.71       45.92      1.76 o 
  -2   3  13       63.71       65.05      2.86 o 
  -1   3  13        6.04        4.61      1.46 o 
   0   3  13      217.56      213.81      3.76 o 
   1   3  13      696.52      674.20      9.21 o 
   2   3  13       36.18       37.81      4.03 o 
   3   3  13      808.19      797.48      9.41 o 
   4   3  13      241.49      232.88      4.43 o 
   5   3  13      547.80      550.51      8.42 o 
   6   3  13      385.27      368.36      6.08 o 
   7   3  13        6.90        8.62      2.19 o 
   8   3  13        2.47        4.85      1.73 o 
   9   3  13        0.90       -0.23      1.59 o 
  10   3  13        9.63       10.59      2.06 o 
  11   3  13        0.16        0.79      1.97 o 
  12   3  13        2.97        2.52      1.93 o 
 -14   4  13        4.35        5.25      1.95 o 
 -13   4  13       33.15       43.04      2.55 o 
 -12   4  13       57.51       57.94      2.50 o 
 -11   4  13       74.14       80.12      4.48 o 
 -10   4  13      311.79      317.81      7.78 o 
  -9   4  13       73.20       74.96      3.12 o 
  -8   4  13        0.01        0.49      1.59 o 
  -7   4  13       12.17       12.67      1.08 o 
  -6   4  13        7.42        5.18      0.97 o 
  -5   4  13       70.67       64.41      1.51 o 
  -4   4  13        3.46        2.77      1.15 o 
  -3   4  13       17.30       16.99      1.83 o 
  -2   4  13       19.37       27.57      2.05 o 
  -1   4  13       23.38       22.41      2.12 o 
   0   4  13      374.20      348.54      6.08 o 
   1   4  13       32.59       28.23      1.88 o 
   2   4  13     1157.21     1142.84     12.48 o 
   3   4  13       74.51       74.50      2.40 o 
   4   4  13      181.44      174.67      3.16 o 
   5   4  13      136.57      141.34      4.28 o 
   6   4  13      130.78      133.05      2.99 o 
   7   4  13       29.16       32.36      3.00 o 
   8   4  13        2.00        3.81      1.52 o 
   9   4  13        9.03        5.42      2.16 o 
  10   4  13       17.70       23.98      5.86 o 
  11   4  13        3.49        4.96      1.93 o 
 -13   5  13        4.41       21.73      6.97 o 
 -12   5  13        0.02       -0.17      2.35 o 
 -11   5  13        9.89       14.27      2.84 o 
 -10   5  13        0.58        2.64      2.33 o 
  -9   5  13        0.00        0.82      2.63 o 
  -8   5  13       16.02       15.56      1.78 o 
  -7   5  13       11.03        8.72      1.49 o 
  -6   5  13       53.30       51.09      1.85 o 
  -5   5  13       22.27       20.41      1.45 o 
  -4   5  13      338.18      311.83      5.37 o 
  -3   5  13        0.41        0.51      1.86 o 
  -2   5  13       38.98       43.88      3.83 o 
  -1   5  13        1.05       -0.59      1.71 o 
   0   5  13       32.23       40.55      2.73 o 
   1   5  13      280.15      265.66      5.69 o 
   2   5  13        6.49        1.51      2.35 o 
   3   5  13       16.01       12.11      2.94 o 
   4   5  13       17.51       17.20      3.70 o 
   5   5  13       82.57       76.46      3.18 o 
   6   5  13       25.31       24.72      4.14 o 
   7   5  13       86.63       87.74      2.41 o 
   8   5  13       31.70       35.40      2.14 o 
   9   5  13       10.51        6.38      1.89 o 
  10   5  13        0.01        0.87      1.74 o 
 -11   6  13       24.39       33.72      6.19 o 
 -10   6  13        8.42       12.15      4.99 o 
  -9   6  13        0.84        3.16      2.29 o 
  -8   6  13       30.67       35.08      3.60 o 
  -7   6  13       69.92       72.75      2.84 o 
  -6   6  13        7.15       10.16      2.17 o 
  -5   6  13        0.73        0.66      1.21 o 
  -4   6  13       77.46       68.34      2.71 o 
  -3   6  13       28.45       29.97      3.14 o 
  -2   6  13        1.98       -0.28      1.45 o 
  -1   6  13        5.27        7.24      2.40 o 
   0   6  13       12.83       17.77      2.49 o 
   1   6  13        0.48        1.93      2.44 o 
   2   6  13        0.70        0.80      2.10 o 
   3   6  13       12.18        7.08      2.88 o 
   4   6  13        3.20        2.98      2.69 o 
   5   6  13        0.04        0.40      2.31 o 
   6   6  13        2.13        3.99      2.71 o 
   7   6  13        9.54       10.78      4.34 o 
   8   6  13       39.47       52.88      8.56 o 
   9   6  13        0.30        3.68      8.20 o 
  -9   7  13       23.66       21.92      6.99 o 
  -8   7  13        0.52       -3.26      4.06 o 
  -7   7  13       14.37       18.02      4.05 o 
  -6   7  13        0.31       -0.10      1.75 o 
  -5   7  13        0.36        2.72      1.73 o 
  -4   7  13        1.27       -0.61      1.86 o 
  -3   7  13        5.17        3.67      2.68 o 
  -2   7  13       72.35       73.80      5.72 o 
  -1   7  13        6.95       13.74      5.02 o 
   0   7  13       58.77       55.85      4.45 o 
   1   7  13       51.66       48.03      3.45 o 
   2   7  13        2.81       -1.77      2.32 o 
   3   7  13        3.96        7.62      3.11 o 
   4   7  13       26.16       35.47      3.69 o 
   5   7  13       27.99       42.44      4.44 o 
   6   7  13       14.99       21.59      4.36 o 
   7   7  13       32.92       56.84      7.10 o 
  -6   8  13        7.86       14.39      4.42 o 
  -5   8  13       10.91       20.32      3.28 o 
  -4   8  13        2.87        4.27      3.14 o 
  -3   8  13       20.97       23.03      3.97 o 
  -2   8  13        0.54        1.92      2.11 o 
  -1   8  13        1.42        2.62      2.92 o 
   0   8  13        3.99        3.65      2.83 o 
   1   8  13       12.26       10.48      3.83 o 
   2   8  13        3.51        7.85      3.28 o 
   3   8  13        5.77        2.65      2.48 o 
   4   8  13        1.22        0.85      2.62 o 
 -15   0  14       13.37       16.25      9.77 o 
 -14   0  14        2.11        4.76      4.54 o 
 -13   0  14        0.10        0.64      3.72 o 
 -12   0  14       22.08       26.47      8.38 o 
 -11   0  14      323.60      304.08     10.95 o 
 -10   0  14       25.29       25.43      2.58 o 
  -9   0  14      168.22      166.82      2.31 o 
  -8   0  14        0.19        1.10      0.79 o 
  -7   0  14      590.51      601.48      9.00 o 
  -6   0  14      277.69      299.84      4.98 o 
  -5   0  14      941.63      926.55     11.61 o 
  -4   0  14       31.88       28.19      6.04 o 
  -3   0  14        9.96        6.26      2.25 o 
  -2   0  14       71.55       82.86      2.62 o 
  -1   0  14      122.13      139.24      4.10 o 
   0   0  14       15.13       16.17      2.14 o 
   1   0  14      166.19      203.25      7.75 o 
   2   0  14      244.14      261.28     10.73 o 
   3   0  14      597.98      622.60     13.12 o 
   4   0  14       74.51       74.89      7.26 o 
   5   0  14      124.12      138.83      7.60 o 
   6   0  14       18.65       19.39      3.38 o 
   7   0  14       57.77       53.76      4.96 o 
   8   0  14       41.90       32.79      3.91 o 
   9   0  14        4.32        0.78      2.51 o 
  10   0  14       48.43       46.95      3.97 o 
  11   0  14        7.14        1.70      2.63 o 
  12   0  14        0.01        0.34      2.57 o 
  13   0  14       14.80       11.88      3.11 o 
 -15   1  14        0.01       -1.00      3.45 o 
 -14   1  14        3.20        2.61      3.13 o 
 -13   1  14        2.10        1.28      3.28 o 
 -12   1  14        5.29        2.11      0.67 o 
 -11   1  14       18.64       20.29      1.59 o 
 -10   1  14       40.99       34.53      2.28 o 
  -9   1  14      201.01      186.28      2.65 o 
  -8   1  14       64.50       61.63      1.30 o 
  -7   1  14      290.44      293.24      4.33 o 
  -6   1  14      191.42      182.38      2.13 o 
  -5   1  14        3.67        6.38      1.03 o 
  -4   1  14       24.08       23.33      1.48 o 
  -3   1  14      224.81      228.05      3.01 o 
  -2   1  14       15.54       13.81      1.38 o 
  -1   1  14       12.51       11.37      1.46 o 
   0   1  14       19.73       31.72      1.78 o 
   1   1  14      137.82      137.44      4.50 o 
   2   1  14     1062.64     1115.32     13.75 o 
   3   1  14       34.74       38.67      3.83 o 
   4   1  14      116.67      113.64      3.33 o 
   5   1  14       20.85       25.67      2.70 o 
   6   1  14       67.79       63.92      3.17 o 
   7   1  14        1.79        2.05      1.99 o 
   8   1  14       19.46       23.84      2.43 o 
   9   1  14       67.56       69.49      3.54 o 
  10   1  14        9.20        9.20      2.07 o 
  11   1  14       19.44       24.51      2.44 o 
  12   1  14        0.74       -0.08      1.86 o 
  13   1  14        9.69       11.42      2.44 o 
 -15   2  14       16.19       17.31      4.26 o 
 -14   2  14       15.25       11.34      4.34 o 
 -13   2  14        0.00        2.30      1.49 o 
 -12   2  14        3.88        0.84      0.98 o 
 -11   2  14       79.37       76.17      3.82 o 
 -10   2  14       50.51       54.32      6.34 o 
  -9   2  14       12.50        4.83      1.79 o 
  -8   2  14      357.38      334.85      4.75 o 
  -7   2  14       79.35       76.39      1.81 o 
  -6   2  14      540.37      525.13      5.20 o 
  -5   2  14        8.71        5.33      1.42 o 
  -4   2  14       22.21       23.33      1.46 o 
  -3   2  14       96.59      104.70      2.11 o 
  -2   2  14        3.12        4.10      1.27 o 
  -1   2  14       39.23       38.43      1.80 o 
   0   2  14        1.61       -0.21      1.46 o 
   1   2  14        5.65        6.04      1.96 o 
   2   2  14       45.69       41.81      2.46 o 
   3   2  14       44.67       46.78      3.06 o 
   4   2  14       54.33       58.59      3.14 o 
   5   2  14       33.13       43.48      3.14 o 
   6   2  14      255.20      242.19      4.46 o 
   7   2  14      124.34      126.34      4.04 o 
   8   2  14       42.88       44.92      2.88 o 
   9   2  14        0.65        1.70      1.80 o 
  10   2  14        3.51        3.47      2.24 o 
  11   2  14        1.18       -0.54      1.62 o 
  12   2  14       14.20       10.35      2.62 o 
 -14   3  14       16.16        5.25      1.74 o 
 -13   3  14        4.79        4.60      2.59 o 
 -12   3  14       19.95       21.77      1.73 o 
 -11   3  14        4.30        4.28      1.54 o 
 -10   3  14       59.56       56.26      3.11 o 
  -9   3  14      501.15      490.37      7.48 o 
  -8   3  14       81.25       84.97      2.55 o 
  -7   3  14       54.79       47.79      1.62 o 
  -6   3  14       96.23       91.07      1.47 o 
  -5   3  14      278.92      283.43      5.25 o 
  -4   3  14      550.59      555.66      6.08 o 
  -3   3  14        4.54        4.72      0.97 o 
  -2   3  14       47.93       44.57      1.75 o 
  -1   3  14       99.05      104.36      2.58 o 
   0   3  14        1.20       -0.68      1.48 o 
   1   3  14       41.16       38.06      2.52 o 
   2   3  14        0.61        0.15      1.89 o 
   3   3  14       62.96       68.75      4.54 o 
   4   3  14       92.69       94.53      3.23 o 
   5   3  14     1186.61     1212.12     14.58 o 
   6   3  14        0.14        1.07      1.65 o 
   7   3  14        1.93       -0.29      1.55 o 
   8   3  14      141.45      134.68      3.56 o 
   9   3  14        6.78        4.38      2.19 o 
  10   3  14        0.37       -0.14      1.70 o 
  11   3  14        0.56        0.53      1.96 o 
  12   3  14        8.93        7.94      2.36 o 
 -13   4  14       14.95       10.70      2.41 o 
 -12   4  14       10.92       10.66      2.35 o 
 -11   4  14        1.67        2.86      1.91 o 
 -10   4  14       15.21       16.97      2.27 o 
  -9   4  14       17.72       19.58      2.76 o 
  -8   4  14        0.00        0.06      1.47 o 
  -7   4  14       11.39       14.19      1.20 o 
  -6   4  14       37.48       39.35      1.84 o 
  -5   4  14      229.47      217.93      2.68 o 
  -4   4  14      290.24      284.58      3.74 o 
  -3   4  14       65.47       63.19      2.23 o 
  -2   4  14        4.10        4.81      1.53 o 
  -1   4  14       13.93       25.83      3.78 o 
   0   4  14      315.68      314.59      7.22 o 
   1   4  14        3.12        3.51      0.82 o 
   2   4  14      194.03      172.16      5.23 o 
   3   4  14      229.25      236.72      4.45 o 
   4   4  14       26.38       30.70      3.34 o 
   5   4  14       18.66       20.60      2.91 o 
   6   4  14        4.47        5.75      2.08 o 
   7   4  14        3.05        1.85      1.73 o 
   8   4  14       15.05       18.04      1.94 o 
   9   4  14        4.79        6.46      2.09 o 
  10   4  14        0.51        0.91      1.72 o 
  11   4  14        0.04        3.88      2.00 o 
 -12   5  14        0.09       -2.28      2.28 o 
 -11   5  14       25.46       29.21      3.03 o 
 -10   5  14        0.18        3.69      2.51 o 
  -9   5  14        1.32       -2.15      2.15 o 
  -8   5  14        5.31        3.61      2.07 o 
  -7   5  14       20.86       23.89      1.91 o 
  -6   5  14       12.43       14.50      2.83 o 
  -5   5  14       15.31       16.56      2.59 o 
  -4   5  14      106.24      104.32      2.68 o 
  -3   5  14       98.47       91.32      2.80 o 
  -2   5  14       14.05       13.07      2.35 o 
  -1   5  14       71.43       79.37      4.17 o 
   0   5  14       17.18       15.19      2.66 o 
   1   5  14       49.56       48.12      4.13 o 
   2   5  14       55.31       61.83      3.78 o 
   3   5  14      387.31      378.11      8.84 o 
   4   5  14       35.23       34.50      1.61 o 
   5   5  14       27.26       26.89      3.30 o 
   6   5  14        3.47        6.36      1.67 o 
   7   5  14        0.00        1.55      1.78 o 
   8   5  14        2.21        0.93      1.91 o 
   9   5  14        3.03        5.30      2.38 o 
  10   5  14        0.02       -1.79      1.79 o 
 -11   6  14        0.78        3.11      3.31 o 
 -10   6  14       17.61       20.61      4.21 o 
  -9   6  14        7.33        8.41      2.59 o 
  -8   6  14        0.14        2.00      2.31 o 
  -7   6  14       42.53       47.15      2.43 o 
  -6   6  14       40.42       47.34      2.88 o 
  -5   6  14       16.94       15.59      1.86 o 
  -4   6  14       47.77       46.29      3.38 o 
  -3   6  14        8.20       11.23      2.04 o 
  -2   6  14       43.08       45.56      7.99 o 
  -1   6  14       21.67       17.85      2.39 o 
   0   6  14       62.64       65.27      4.01 o 
   1   6  14      134.01      121.43      4.27 o 
   2   6  14      143.95      134.42      5.19 o 
   3   6  14       19.14       22.20      3.02 o 
   4   6  14        0.04        0.37      2.43 o 
   5   6  14        4.14        4.88      3.76 o 
   6   6  14        1.27        3.48      3.57 o 
   7   6  14       38.94       57.08      4.82 o 
   8   6  14       13.97       26.08      5.49 o 
  -8   7  14       30.89       41.44      5.44 o 
  -7   7  14        1.17        2.75      3.24 o 
  -6   7  14       26.13       25.29      3.47 o 
  -5   7  14        4.29        4.89      1.89 o 
  -4   7  14       14.49       11.56      2.12 o 
  -3   7  14        0.00        0.78      1.92 o 
  -2   7  14        6.42        5.86      2.40 o 
  -1   7  14       28.83       31.41      4.98 o 
   0   7  14       10.17        9.30      2.57 o 
   1   7  14       13.42       11.73      3.03 o 
   2   7  14        0.88        2.50      3.33 o 
   3   7  14        0.67       -0.04      2.58 o 
   4   7  14        5.28        0.45      2.55 o 
   5   7  14        0.08        1.17      2.75 o 
   6   7  14        6.29        4.81      3.20 o 
  -5   8  14       12.34       14.66      3.88 o 
  -4   8  14       59.72       66.41      3.89 o 
  -3   8  14        7.94       15.34      3.93 o 
  -2   8  14       17.24       19.27      3.09 o 
  -1   8  14       84.68       93.44      4.18 o 
   0   8  14       32.30       38.63      3.69 o 
   1   8  14       21.15       31.25      4.41 o 
   2   8  14        0.31       -1.93      2.40 o 
   3   8  14        6.24        8.03      4.13 o 
 -15   1  15        0.08       -0.66      3.90 o 
 -14   1  15       24.63       15.59      4.80 o 
 -13   1  15        0.76       -0.27      2.58 o 
 -12   1  15        5.45        3.91      1.09 o 
 -11   1  15        2.46        2.39      1.03 o 
 -10   1  15       31.14       31.17      3.15 o 
  -9   1  15        6.27        5.06      0.94 o 
  -8   1  15      390.92      371.16      3.30 o 
  -7   1  15      125.02      125.44      2.33 o 
  -6   1  15      208.93      216.39      2.86 o 
  -5   1  15       25.81       28.67      2.03 o 
  -4   1  15      340.48      343.19      3.78 o 
  -3   1  15      404.32      405.81      5.41 o 
  -2   1  15      196.57      187.61      3.51 o 
  -1   1  15       37.03       48.31      2.22 o 
   0   1  15      113.90      121.96      3.80 o 
   1   1  15      155.38      170.99      3.48 o 
   2   1  15       49.48       50.99      2.91 o 
   3   1  15       17.29       10.26      2.15 o 
   4   1  15       67.46       73.35      3.43 o 
   5   1  15        0.88        2.38      1.93 o 
   6   1  15        0.40       -2.19      2.19 o 
   7   1  15      108.64      112.61      4.08 o 
   8   1  15       59.96       57.28      2.88 o 
   9   1  15        2.47        3.57      1.88 o 
  10   1  15       16.37       20.09      2.52 o 
  11   1  15        8.01        7.80      2.22 o 
  12   1  15        0.76        1.60      1.93 o 
 -14   2  15        0.12        1.86      4.01 o 
 -13   2  15        0.21        0.33      1.11 o 
 -12   2  15        3.61        0.76      0.98 o 
 -11   2  15       20.27       20.67      3.23 o 
 -10   2  15        2.18        2.81      1.49 o 
  -9   2  15      124.13      104.30      3.37 o 
  -8   2  15       84.32       95.64      4.74 o 
  -7   2  15      317.10      291.38      3.32 o 
  -6   2  15      150.72      140.14      1.97 o 
  -5   2  15       38.01       42.25      1.49 o 
  -4   2  15       35.06       30.28      1.56 o 
  -3   2  15        2.87        4.02      1.13 o 
  -2   2  15      260.77      243.60      3.59 o 
  -1   2  15      123.29      124.77      3.46 o 
   0   2  15      299.68      288.80      4.52 o 
   1   2  15       88.16       88.15      3.03 o 
   2   2  15       41.89       40.65      2.60 o 
   3   2  15       57.28       63.18      3.42 o 
   4   2  15       22.00       22.78      2.69 o 
   5   2  15      334.83      346.94      7.52 o 
   6   2  15      116.88      113.53      4.53 o 
   7   2  15        4.59        5.26      1.94 o 
   8   2  15      143.39      134.14      3.60 o 
   9   2  15        2.08        1.61      1.98 o 
  10   2  15       15.52       14.98      2.27 o 
  11   2  15       23.17       28.81      3.46 o 
  12   2  15       13.43       10.20      2.53 o 
 -14   3  15        0.18       -1.44      5.25 o 
 -13   3  15        0.01        1.20      1.23 o 
 -12   3  15       16.13       21.14      2.55 o 
 -11   3  15       23.32       20.12      2.19 o 
 -10   3  15        2.09        3.42      1.49 o 
  -9   3  15       18.11       19.64      1.85 o 
  -8   3  15       39.49       42.79      2.81 o 
  -7   3  15        0.65        1.25      0.48 o 
  -6   3  15       84.10       79.25      1.31 o 
  -5   3  15       15.68       13.07      1.03 o 
  -4   3  15       17.95       23.60      1.58 o 
  -3   3  15        0.00       -0.24      0.81 o 
  -2   3  15       37.61       33.03      1.43 o 
  -1   3  15       84.39       84.36      3.48 o 
   0   3  15       58.76       58.39      4.17 o 
   1   3  15       67.26       62.39      3.34 o 
   2   3  15        9.08        9.91      2.33 o 
   3   3  15      353.57      356.45      7.44 o 
   4   3  15       81.81       82.44      4.27 o 
   5   3  15       44.07       47.30      2.76 o 
   6   3  15       64.88       64.04      3.42 o 
   7   3  15        7.04        6.63      2.10 o 
   8   3  15        7.87        5.60      1.95 o 
   9   3  15        2.05        1.92      1.68 o 
  10   3  15        9.51        6.13      2.10 o 
  11   3  15        0.41        3.32      2.39 o 
 -13   4  15        8.92        9.06      2.01 o 
 -12   4  15        0.78        0.80      1.79 o 
 -11   4  15        6.70        6.12      1.89 o 
 -10   4  15       27.66       31.79      3.84 o 
  -9   4  15        0.20       -1.44      1.44 o 
  -8   4  15      109.54      107.44      2.88 o 
  -7   4  15       12.29       12.91      0.84 o 
  -6   4  15      150.67      142.73      1.94 o 
  -5   4  15        0.30       -0.24      0.78 o 
  -4   4  15       26.40       24.78      1.89 o 
  -3   4  15       27.37       22.65      1.05 o 
  -2   4  15       11.94        9.74      1.08 o 
  -1   4  15       10.76        5.89      0.97 o 
   0   4  15      367.58      336.99      3.25 o 
   1   4  15        0.17        0.92      0.91 o 
   2   4  15     1158.84     1080.77     19.46 o 
   3   4  15        6.15        7.92      1.55 o 
   4   4  15      169.59      165.81      3.77 o 
   5   4  15        1.23        2.85      1.71 o 
   6   4  15       98.00       90.65      3.56 o 
   7   4  15       21.91       25.99      2.88 o 
   8   4  15        0.09       -0.28      1.43 o 
   9   4  15        0.36       -0.12      1.44 o 
  10   4  15        1.02        0.15      2.02 o 
 -12   5  15        5.32        9.04      2.75 o 
 -11   5  15        4.03        5.08      2.58 o 
 -10   5  15       14.61       13.90      3.30 o 
  -9   5  15       14.82       12.39      2.64 o 
  -8   5  15       47.41       50.42      3.89 o 
  -7   5  15       82.24       84.29      2.48 o 
  -6   5  15      114.00      105.21      2.06 o 
  -5   5  15       11.93       10.52      1.57 o 
  -4   5  15        1.52        2.91      1.59 o 
  -3   5  15      126.16      114.76      4.24 o 
  -2   5  15       50.36       58.14      3.03 o 
  -1   5  15      158.18      166.01      4.22 o 
   0   5  15       59.02       67.63      3.21 o 
   1   5  15      104.83       92.22      3.78 o 
   2   5  15       23.52       19.87      3.12 o 
   3   5  15       31.82       27.93      3.25 o 
   4   5  15       16.20       13.03      1.28 o 
   5   5  15        3.78        2.09      1.36 o 
   6   5  15       23.68       30.78      3.03 o 
   7   5  15        6.36        6.46      1.46 o 
   8   5  15        0.04       -0.94      2.07 o 
   9   5  15       14.53       12.79      2.70 o 
 -10   6  15       65.79       85.68      7.33 o 
  -9   6  15        3.32        3.24      3.38 o 
  -8   6  15        0.19        0.35      2.37 o 
  -7   6  15        0.69        0.13      2.09 o 
  -6   6  15        7.24        8.17      1.54 o 
  -5   6  15        0.33       -0.56      1.86 o 
  -4   6  15       10.90       14.85      1.83 o 
  -3   6  15        9.67        5.83      1.66 o 
  -2   6  15        1.10        2.06      2.61 o 
  -1   6  15        0.68        1.16      1.86 o 
   0   6  15        5.79       10.66      2.73 o 
   1   6  15        1.73        4.07      2.28 o 
   2   6  15        0.31       -1.97      2.59 o 
   3   6  15        2.35        4.82      4.44 o 
   4   6  15        2.65       -0.59      2.77 o 
   5   6  15       13.28       16.45      3.31 o 
   6   6  15       59.35       74.42     10.05 o 
   7   6  15       10.96       20.90      3.79 o 
   8   6  15       16.61       29.14      6.11 o 
  -8   7  15        6.18       11.72      4.71 o 
  -7   7  15        1.63        2.46      4.78 o 
  -6   7  15        0.05       -1.04      2.31 o 
  -5   7  15        0.01        3.40      2.20 o 
  -4   7  15        0.36        1.03      2.37 o 
  -3   7  15        1.13        3.74      1.80 o 
  -2   7  15       44.68       42.21      4.67 o 
  -1   7  15        3.29        0.99      2.08 o 
   0   7  15        2.97       -0.41      2.30 o 
   1   7  15        2.95        2.95      2.79 o 
   2   7  15       10.73        7.84      3.16 o 
   3   7  15       13.29       13.97      3.17 o 
   4   7  15        7.01        5.29      3.60 o 
   5   7  15        4.82        9.92      3.72 o 
  -3   8  15        0.06       -2.07      2.07 o 
  -2   8  15        1.11        3.00      3.64 o 
  -1   8  15        5.74        2.68      2.63 o 
   0   8  15        6.46        2.05      2.93 o 
   1   8  15       20.38       12.83      3.27 o 
 -14   0  16        0.35        2.02      7.53 o 
 -13   0  16       11.93       17.71      5.20 o 
 -12   0  16        7.66        9.44      4.36 o 
 -11   0  16       55.59       47.95      5.56 o 
 -10   0  16      525.12      512.49     12.85 o 
  -9   0  16       22.40       21.00      1.62 o 
  -8   0  16       40.87       36.35      1.50 o 
  -7   0  16      123.59      118.63      7.03 o 
  -6   0  16       60.28       64.12      4.09 o 
  -5   0  16      964.10      917.71     12.29 o 
  -4   0  16      703.08      691.36     10.71 o 
  -3   0  16      535.52      488.31      9.17 o 
  -2   0  16       52.08       46.23      2.63 o 
  -1   0  16       12.71       16.41      2.22 o 
   0   0  16       12.82        7.18      3.79 o 
   1   0  16      100.61      100.69      5.71 o 
   2   0  16      317.14      307.85      8.71 o 
   3   0  16      283.33      296.39      7.61 o 
   4   0  16       71.67       58.64      5.52 o 
   5   0  16      274.51      276.14      9.85 o 
   6   0  16        1.23        4.42      3.81 o 
   7   0  16      570.86      569.33     15.36 o 
   8   0  16        0.02       -1.31      3.79 o 
   9   0  16        6.34        5.76      4.73 o 
  10   0  16      193.26      197.70      6.04 o 
  11   0  16        5.00        5.40      3.05 o 
  12   0  16        0.09        1.48      2.93 o 
 -14   1  16        2.39       -0.04      2.72 o 
 -13   1  16        2.93        2.82      2.97 o 
 -12   1  16       14.00       25.50      3.76 o 
 -11   1  16        5.95        3.11      1.29 o 
 -10   1  16        1.65        2.98      1.44 o 
  -9   1  16        0.68        1.43      1.41 o 
  -8   1  16       40.16       38.14      2.40 o 
  -7   1  16       12.53       11.96      1.34 o 
  -6   1  16      362.70      344.23      4.23 o 
  -5   1  16      655.66      637.96      7.04 o 
  -4   1  16      281.10      278.28      3.48 o 
  -3   1  16        0.75       -0.96      1.17 o 
  -2   1  16        1.11        0.70      1.39 o 
  -1   1  16       27.89       25.72      1.91 o 
   0   1  16        0.34        1.22      1.76 o 
   1   1  16        7.38        7.43      1.75 o 
   2   1  16        1.91        4.73      1.94 o 
   3   1  16       69.57       65.08      3.52 o 
   4   1  16       42.28       51.32      4.19 o 
   5   1  16        5.31        3.60      2.31 o 
   6   1  16        0.86        3.71      2.80 o 
   7   1  16      297.25      310.47      6.54 o 
   8   1  16        0.09       -2.04      2.04 o 
   9   1  16       21.24       30.05      4.67 o 
  10   1  16        7.99        7.72      2.33 o 
  11   1  16        4.36        7.36      2.58 o 
  12   1  16        1.92        1.21      1.85 o 
 -14   2  16        2.31       -0.48      3.84 o 
 -13   2  16        0.41        2.98      3.08 o 
 -12   2  16        4.73        8.09      2.92 o 
 -11   2  16        0.00       -0.63      1.27 o 
 -10   2  16        1.45        2.03      1.07 o 
  -9   2  16        2.36        1.62      1.24 o 
  -8   2  16      214.97      209.89      3.67 o 
  -7   2  16       17.77       23.01      2.76 o 
  -6   2  16      925.29      943.29     10.27 o 
  -5   2  16      189.78      192.87      3.50 o 
  -4   2  16      668.32      658.33      7.84 o 
  -3   2  16       92.25       90.19      2.23 o 
  -2   2  16      295.51      291.14      4.25 o 
  -1   2  16      206.24      200.52      3.64 o 
   0   2  16      195.15      197.74      3.82 o 
   1   2  16        7.04        6.96      1.98 o 
   2   2  16       26.84       29.20      2.35 o 
   3   2  16      110.16      115.52      4.18 o 
   4   2  16        6.84        6.70      2.32 o 
   5   2  16       37.78       38.58      2.96 o 
   6   2  16      455.05      451.20      8.12 o 
   7   2  16        1.99        3.30      1.89 o 
   8   2  16        4.24        5.13      2.03 o 
   9   2  16        0.43        0.32      2.11 o 
  10   2  16       59.25       51.86      3.10 o 
  11   2  16       45.95       51.34      3.43 o 
 -13   3  16       23.54       25.74      2.64 o 
 -12   3  16        6.39        5.44      1.77 o 
 -11   3  16        5.06        1.77      1.80 o 
 -10   3  16       56.34       71.05      3.24 o 
  -9   3  16        1.96        2.84      1.30 o 
  -8   3  16      116.72      114.52      2.83 o 
  -7   3  16       17.58       14.97      0.74 o 
  -6   3  16       19.94       16.17      1.41 o 
  -5   3  16      309.67      297.37      3.95 o 
  -4   3  16      128.20      127.75      4.33 o 
  -3   3  16       43.26       36.05      1.49 o 
  -2   3  16       30.66       29.63      1.19 o 
  -1   3  16      156.09      151.08      3.88 o 
   0   3  16       12.53        7.83      2.21 o 
   1   3  16      305.82      306.25      5.34 o 
   2   3  16      215.51      225.17      5.06 o 
   3   3  16      500.29      496.59      8.30 o 
   4   3  16      152.58      135.77      8.24 o 
   5   3  16        0.41        0.82      1.93 o 
   6   3  16       68.50       62.11      3.95 o 
   7   3  16      132.16      128.25      3.66 o 
   8   3  16       35.23       40.08      3.45 o 
   9   3  16       12.44       10.22      2.36 o 
  10   3  16        0.06       -2.47      2.47 o 
  11   3  16       22.62       30.73      5.51 o 
 -13   4  16        0.50       -0.28      2.47 o 
 -12   4  16        4.14        2.01      2.33 o 
 -11   4  16       12.32        7.21      5.32 o 
 -10   4  16       50.56       50.72      3.19 o 
  -9   4  16       30.65       26.64      2.52 o 
  -8   4  16      106.99      104.49      4.25 o 
  -7   4  16       44.79       44.03      1.49 o 
  -6   4  16        7.74        7.73      1.27 o 
  -5   4  16        5.41        4.95      1.10 o 
  -4   4  16        7.86        4.00      1.30 o 
  -3   4  16       19.25       18.07      1.22 o 
  -2   4  16       60.23       56.73      1.34 o 
  -1   4  16        0.09        0.09      1.38 o 
   0   4  16       92.05       91.20      1.92 o 
   1   4  16      202.37      188.30      6.32 o 
   2   4  16      153.66      156.93      3.55 o 
   3   4  16       37.38       33.28      2.09 o 
   4   4  16       10.42       11.26      1.35 o 
   5   4  16        4.13        2.79      1.35 o 
   6   4  16       40.34       37.28      2.49 o 
   7   4  16       17.06       18.41      1.91 o 
   8   4  16       11.92       19.22      4.20 o 
   9   4  16        2.84        5.79      1.94 o 
  10   4  16        0.21        2.28      2.23 o 
 -11   5  16        2.44        0.41      2.25 o 
 -10   5  16       25.28       31.81      6.26 o 
  -9   5  16       22.32       24.64      4.27 o 
  -8   5  16        0.19       -0.43      2.55 o 
  -7   5  16       23.12       25.43      1.84 o 
  -6   5  16       10.20        9.14      1.53 o 
  -5   5  16      115.13      102.79      2.65 o 
  -4   5  16       30.53       19.58      1.75 o 
  -3   5  16        7.74       12.31      3.66 o 
  -2   5  16       65.49       60.59      3.19 o 
  -1   5  16      142.10      147.87      6.92 o 
   0   5  16      191.84      183.53      5.31 o 
   1   5  16       18.95       24.25      3.06 o 
   2   5  16       21.70       17.83      3.12 o 
   3   5  16       25.27       18.49      2.84 o 
   4   5  16        0.44        1.29      1.44 o 
   5   5  16        8.56        3.31      0.98 o 
   6   5  16        0.78        1.90      1.27 o 
   7   5  16        1.21        1.90      1.34 o 
   8   5  16        5.74        7.53      1.76 o 
   9   5  16       10.90       13.39      2.05 o 
 -10   6  16        0.68       -2.86      2.86 o 
  -9   6  16        1.75        1.80      3.59 o 
  -8   6  16        0.19       -2.44      2.44 o 
  -7   6  16        2.48       -0.58      3.06 o 
  -6   6  16        0.10       -1.01      1.33 o 
  -5   6  16        8.44        8.38      1.71 o 
  -4   6  16        7.05        4.01      1.67 o 
  -3   6  16       12.02       20.05      2.26 o 
  -2   6  16       88.89       82.15      3.72 o 
  -1   6  16        5.10        3.53      2.38 o 
   0   6  16        1.44        0.36      1.89 o 
   1   6  16       25.62       21.59      3.47 o 
   2   6  16       55.06       57.50      4.25 o 
   3   6  16        6.04        5.03      2.67 o 
   4   6  16       57.23       61.41      4.72 o 
   5   6  16        0.25        3.62      3.16 o 
   6   6  16        0.44       -1.30      3.16 o 
   7   6  16       38.36       52.46      6.47 o 
  -7   7  16        0.10        0.67      3.04 o 
  -6   7  16       13.68        9.36      7.01 o 
  -5   7  16        5.60       12.19      5.02 o 
  -4   7  16       29.50       26.19      2.53 o 
  -3   7  16       17.00       24.96      2.85 o 
  -2   7  16        0.07        0.46      2.00 o 
  -1   7  16       10.42       11.92      3.89 o 
   0   7  16       25.43       35.00      3.64 o 
   1   7  16       15.41       16.66      3.90 o 
   2   7  16       18.34       19.18      3.69 o 
   3   7  16       17.99       21.01      4.56 o 
   4   7  16       11.27       11.85      3.80 o 
   5   7  16        6.53        9.98      6.48 o 
 -14   1  17       39.21       54.11     10.96 o 
 -13   1  17        0.71        3.33      3.75 o 
 -12   1  17       10.24        7.56      3.02 o 
 -11   1  17       23.62       16.48      2.06 o 
 -10   1  17       26.01       29.61      1.51 o 
  -9   1  17        5.88        3.57      0.56 o 
  -8   1  17      166.04      162.46      3.60 o 
  -7   1  17       22.81       17.54      4.34 o 
  -6   1  17       89.85       88.35      2.24 o 
  -5   1  17      257.00      251.07      3.34 o 
  -4   1  17       87.02       91.97      2.16 o 
  -3   1  17       87.24       87.53      3.79 o 
  -2   1  17      236.23      243.15      4.16 o 
  -1   1  17      200.85      204.97      4.00 o 
   0   1  17        3.10        3.42      1.73 o 
   1   1  17      151.37      145.30      3.87 o 
   2   1  17        5.71        5.57      2.12 o 
   3   1  17       65.21       60.66      2.93 o 
   4   1  17       76.03       63.14      3.09 o 
   5   1  17      240.91      240.32      5.48 o 
   6   1  17      179.35      180.07      5.56 o 
   7   1  17        2.92        3.24      2.77 o 
   8   1  17        1.24        0.81      2.80 o 
   9   1  17       65.72       56.05      3.64 o 
  10   1  17        1.39        1.73      1.98 o 
  11   1  17       19.12       22.38      2.88 o 
 -14   2  17       15.27       16.43      4.02 o 
 -13   2  17        1.01        1.59      3.72 o 
 -12   2  17        2.90        7.45      2.76 o 
 -11   2  17        0.21        1.27      1.26 o 
 -10   2  17       13.48        8.75      1.97 o 
  -9   2  17       40.66       37.51      1.64 o 
  -8   2  17       18.82       20.62      2.16 o 
  -7   2  17       21.23       23.44      1.38 o 
  -6   2  17        0.74       -0.36      0.74 o 
  -5   2  17        1.61       -0.35      0.97 o 
  -4   2  17       56.42       58.35      2.82 o 
  -3   2  17        9.48       13.65      1.84 o 
  -2   2  17       75.91       68.09      2.53 o 
  -1   2  17        2.02        3.44      1.76 o 
   0   2  17       48.08       43.63      2.37 o 
   1   2  17      193.62      191.70      4.05 o 
   2   2  17       12.34       10.95      2.26 o 
   3   2  17        0.58        1.56      2.19 o 
   4   2  17       21.40       16.71      2.66 o 
   5   2  17       17.31       15.60      2.57 o 
   6   2  17      155.22      146.42      5.18 o 
   7   2  17       66.42       79.49      3.37 o 
   8   2  17       96.09       91.90      5.86 o 
   9   2  17        4.17        5.75      2.65 o 
  10   2  17        0.30        0.01      2.03 o 
  11   2  17        0.63       -1.07      2.49 o 
 -13   3  17        2.94        2.86      2.02 o 
 -12   3  17       19.85       14.78      1.97 o 
 -11   3  17        1.96        2.99      1.33 o 
 -10   3  17        8.46        6.44      1.48 o 
  -9   3  17      123.22      121.33      4.85 o 
  -8   3  17        9.14        6.50      1.52 o 
  -7   3  17        0.16        1.94      0.83 o 
  -6   3  17      233.34      229.73      2.88 o 
  -5   3  17       48.55       53.50      2.02 o 
  -4   3  17        7.62        6.34      0.97 o 
  -3   3  17       27.69       21.50      1.45 o 
  -2   3  17       34.67       37.75      2.34 o 
  -1   3  17       81.03       70.69      3.23 o 
   0   3  17       11.77       10.39      2.11 o 
   1   3  17       72.02       64.72      3.11 o 
   2   3  17       79.37       88.77      4.34 o 
   3   3  17       94.11       86.23      4.20 o 
   4   3  17       16.13       10.89      2.68 o 
   5   3  17        0.51        0.42      1.47 o 
   6   3  17        2.10        0.11      1.48 o 
   7   3  17       45.51       46.83      3.52 o 
   8   3  17       31.36       34.74      3.02 o 
   9   3  17        0.26       -1.03      2.35 o 
  10   3  17        7.96       11.57      2.94 o 
 -12   4  17        3.67        1.98      2.45 o 
 -11   4  17        3.75        5.31      1.90 o 
 -10   4  17        8.09        9.08      1.79 o 
  -9   4  17       62.16       69.17      3.75 o 
  -8   4  17       24.78       31.69      2.74 o 
  -7   4  17        3.75        2.65      0.80 o 
  -6   4  17       18.32       17.35      1.47 o 
  -5   4  17      122.44      107.08      2.90 o 
  -4   4  17      203.72      188.21      3.35 o 
  -3   4  17        1.03        1.22      1.00 o 
  -2   4  17       11.73        9.02      1.00 o 
  -1   4  17      154.93      144.33      2.62 o 
   0   4  17       17.11       18.24      2.12 o 
   1   4  17       16.38       16.80      1.03 o 
   2   4  17      192.14      189.39      4.80 o 
   3   4  17        9.42        5.88      1.33 o 
   4   4  17       58.17       51.97      2.39 o 
   5   4  17        0.03       -1.31      1.31 o 
   6   4  17        2.05        2.75      1.97 o 
   7   4  17       12.60       11.99      1.87 o 
   8   4  17        8.44        9.59      2.51 o 
   9   4  17        0.06        0.21      1.60 o 
 -11   5  17        8.21        6.53      2.67 o 
 -10   5  17        1.91        3.85      2.50 o 
  -9   5  17       62.24       68.76      4.06 o 
  -8   5  17        8.25       13.13      4.44 o 
  -7   5  17        8.90        6.46      1.19 o 
  -6   5  17        8.27        8.79      1.35 o 
  -5   5  17       11.91       11.56      1.96 o 
  -4   5  17       14.74       13.20      2.51 o 
  -3   5  17        1.15        2.73      1.57 o 
  -2   5  17       35.65       38.03      2.45 o 
  -1   5  17       61.14       58.16      5.05 o 
   0   5  17        5.36        1.42      1.96 o 
   1   5  17       46.93       38.69      5.62 o 
   2   5  17       26.43       23.48      3.79 o 
   3   5  17       60.92       51.40      3.26 o 
   4   5  17       21.28       21.02      3.46 o 
   5   5  17        2.18        1.34      2.70 o 
   6   5  17        7.42       12.09      3.00 o 
   7   5  17        6.72        9.40      3.11 o 
   8   5  17       10.04        8.88      3.32 o 
  -9   6  17        0.00       -4.21      4.21 o 
  -8   6  17        0.30        0.40      2.37 o 
  -7   6  17        4.31        0.66      2.50 o 
  -6   6  17        7.62        2.70      1.14 o 
  -5   6  17        2.25        0.30      1.48 o 
  -4   6  17        1.65        2.84      2.11 o 
  -3   6  17        6.25        6.79      2.22 o 
  -2   6  17       28.38       34.66      4.11 o 
  -1   6  17        0.10        1.83      2.22 o 
   0   6  17        0.58       -1.63      2.43 o 
   1   6  17        0.63       -0.70      2.96 o 
   2   6  17      132.89      121.77      5.40 o 
   3   6  17       80.61       82.27      8.85 o 
   4   6  17        4.78        3.10      2.84 o 
   5   6  17       12.03        9.35      3.77 o 
   6   6  17        0.17       -1.09      2.88 o 
  -6   7  17        4.01       -0.31      3.71 o 
  -5   7  17       34.38       37.49      2.23 o 
  -4   7  17        7.46        8.81      1.91 o 
  -3   7  17        5.01        7.33      2.42 o 
  -2   7  17        8.64        9.15      2.68 o 
  -1   7  17        1.77        1.92      2.16 o 
   0   7  17        0.31       -1.40      2.69 o 
   1   7  17        1.04       -1.42      2.48 o 
   2   7  17        0.08        0.40      2.47 o 
   3   7  17        3.18        5.59      3.46 o 
 -14   0  18       18.67       28.40      6.19 o 
 -13   0  18        6.13        6.99      4.69 o 
 -12   0  18        8.17        6.15      7.21 o 
 -11   0  18       17.10       26.75      4.90 o 
 -10   0  18       42.79       47.63      1.72 o 
  -9   0  18       45.13       44.51      2.04 o 
  -8   0  18      223.37      221.86      4.45 o 
  -7   0  18      164.98      175.10      6.79 o 
  -6   0  18      413.74      418.58      5.89 o 
  -5   0  18      733.17      750.99     10.85 o 
  -4   0  18      382.02      374.74      7.02 o 
  -3   0  18      188.10      177.23      4.51 o 
  -2   0  18      380.61      375.09      8.56 o 
  -1   0  18        0.04        0.84      2.50 o 
   0   0  18       81.98       97.38      4.04 o 
   1   0  18        7.15       10.29      3.49 o 
   2   0  18       18.72       19.94      3.23 o 
   3   0  18       48.64       46.30      3.87 o 
   4   0  18      133.30      125.27      8.88 o 
   5   0  18        1.44        1.73      3.90 o 
   6   0  18       30.38       37.37      4.65 o 
   7   0  18        1.59        4.69      3.73 o 
   8   0  18      327.59      305.00     10.09 o 
   9   0  18       38.25       41.65      6.51 o 
  10   0  18      137.29      136.62      6.24 o 
  11   0  18        1.10        1.21      3.78 o 
 -13   1  18       18.87       27.59      6.05 o 
 -12   1  18        8.74        9.22      4.46 o 
 -11   1  18       24.75       23.69      2.05 o 
 -10   1  18        2.58        3.17      1.26 o 
  -9   1  18       69.36       67.02      1.03 o 
  -8   1  18       28.78       28.50      1.56 o 
  -7   1  18       36.45       37.45      2.26 o 
  -6   1  18        6.75       11.33      2.96 o 
  -5   1  18      224.24      217.49      3.31 o 
  -4   1  18     1207.25     1219.47     12.95 o 
  -3   1  18       74.40       74.20      2.31 o 
  -2   1  18      120.11      122.77      3.17 o 
  -1   1  18       74.73       80.89      2.58 o 
   0   1  18        1.35        0.62      1.63 o 
   1   1  18       15.70       19.10      2.30 o 
   2   1  18      149.59      153.32      4.66 o 
   3   1  18       55.83       67.57      3.58 o 
   4   1  18       21.43       28.64      2.65 o 
   5   1  18        4.98        3.95      2.48 o 
   6   1  18      219.48      207.05      6.54 o 
   7   1  18      128.33      123.15      5.41 o 
   8   1  18       61.08       63.56      4.27 o 
   9   1  18       13.50       15.34      2.62 o 
  10   1  18        3.84        3.64      2.20 o 
  11   1  18       40.75       15.47     12.03 o 
 -13   2  18        8.00       10.04      4.46 o 
 -12   2  18        0.66       -1.05      1.54 o 
 -11   2  18        0.14        1.54      1.10 o 
 -10   2  18        0.08        0.65      1.47 o 
  -9   2  18        6.17        3.83      1.29 o 
  -8   2  18        9.22        7.72      0.95 o 
  -7   2  18       35.16       31.75      1.15 o 
  -6   2  18       28.91       31.65      1.81 o 
  -5   2  18       36.26       33.84      3.03 o 
  -4   2  18      680.82      666.52      7.28 o 
  -3   2  18      170.68      166.61      2.76 o 
  -2   2  18      356.12      341.69      5.88 o 
  -1   2  18      149.10      140.90      3.38 o 
   0   2  18      146.49      129.84      4.12 o 
   1   2  18        2.48        1.65      1.90 o 
   2   2  18        0.95        1.13      1.85 o 
   3   2  18        2.13        1.00      1.93 o 
   4   2  18        0.81        2.61      2.23 o 
   5   2  18        1.09        1.55      2.35 o 
   6   2  18        0.19        0.15      2.07 o 
   7   2  18        9.40       11.23      2.34 o 
   8   2  18      140.42      131.05      4.44 o 
   9   2  18       20.35       18.56      2.64 o 
  10   2  18        0.16       -0.64      2.01 o 
 -12   3  18        3.72        5.01      1.42 o 
 -11   3  18        1.40        2.28      1.42 o 
 -10   3  18       17.71       24.45      3.68 o 
  -9   3  18       34.30       36.38      1.99 o 
  -8   3  18        0.13        0.45      0.88 o 
  -7   3  18       16.77       14.63      0.93 o 
  -6   3  18       51.82       51.77      1.69 o 
  -5   3  18       34.26       28.00      1.65 o 
  -4   3  18       50.46       54.90      2.81 o 
  -3   3  18      152.60      136.41      2.56 o 
  -2   3  18        8.57        6.96      1.46 o 
  -1   3  18        0.00       -1.50      1.82 o 
   0   3  18       84.77       86.55      2.97 o 
   1   3  18       28.96       37.63      4.92 o 
   2   3  18       77.69       82.03      4.66 o 
   3   3  18        0.06        0.89      2.33 o 
   4   3  18        0.01        2.49      2.58 o 
   5   3  18        9.81       13.81      1.99 o 
   6   3  18      133.51      157.28      3.94 o 
   7   3  18        9.13        7.50      2.32 o 
   8   3  18        7.62        8.85      2.25 o 
   9   3  18        0.04       -1.19      2.32 o 
  10   3  18        5.65        3.89      3.09 o 
 -12   4  18        0.00        1.55      1.80 o 
 -11   4  18        6.05        5.10      2.07 o 
 -10   4  18        0.43        1.76      1.42 o 
  -9   4  18       18.21       20.99      2.37 o 
  -8   4  18        2.36       -0.77      1.33 o 
  -7   4  18       24.16       23.40      2.22 o 
  -6   4  18        0.73        1.30      0.80 o 
  -5   4  18       44.19       47.14      1.73 o 
  -4   4  18        5.83        3.53      1.08 o 
  -3   4  18        1.05        0.80      1.02 o 
  -2   4  18       53.07       49.91      1.69 o 
  -1   4  18      142.77      133.73      3.42 o 
   0   4  18       37.42       44.83      3.37 o 
   1   4  18        4.01        5.86      1.33 o 
   2   4  18       12.90       13.84      1.71 o 
   3   4  18       11.39        8.90      1.74 o 
   4   4  18        9.64       12.11      1.50 o 
   5   4  18        0.48        0.73      1.73 o 
   6   4  18       14.88       12.78      1.74 o 
   7   4  18        0.11       -0.33      1.49 o 
   8   4  18       15.20       23.13      3.40 o 
   9   4  18        0.24       -0.89      2.33 o 
 -10   5  18        0.93        1.01      3.61 o 
  -9   5  18       24.84       16.05      5.10 o 
  -8   5  18       54.68       63.83      4.00 o 
  -7   5  18        1.03        3.64      2.53 o 
  -6   5  18        8.31        6.67      1.29 o 
  -5   5  18        8.25        9.77      1.63 o 
  -4   5  18       68.19       63.27      3.77 o 
  -3   5  18      106.89      119.91      3.79 o 
  -2   5  18       48.99       59.60      2.85 o 
  -1   5  18       41.35       43.22      3.24 o 
   0   5  18       18.94       21.68      3.09 o 
   1   5  18       94.23       88.80      4.66 o 
   2   5  18       49.68       45.48      4.55 o 
   3   5  18       60.25       59.88      3.84 o 
   4   5  18       36.61       36.19      3.45 o 
   5   5  18        1.28        1.15      2.52 o 
   6   5  18        7.48        6.89      3.00 o 
   7   5  18        7.65        8.01      3.65 o 
  -8   6  18       12.51       14.73      3.51 o 
  -7   6  18        4.78        3.24      3.92 o 
  -6   6  18       14.86        9.44      2.75 o 
  -5   6  18       55.93       63.29      2.33 o 
  -4   6  18       26.25       17.53      2.01 o 
  -3   6  18       13.17       15.80      2.12 o 
  -2   6  18        1.30        0.94      2.61 o 
  -1   6  18       13.58       12.04      2.56 o 
   0   6  18        4.97        5.36      2.30 o 
   1   6  18        0.95        4.09      3.22 o 
   2   6  18        1.03        2.66      3.35 o 
   3   6  18       31.05       43.74      4.39 o 
   4   6  18       31.76       24.40      3.76 o 
   5   6  18        3.61        3.66      4.07 o 
  -5   7  18        1.16       -0.39      1.56 o 
  -4   7  18       12.22       19.97      3.95 o 
  -3   7  18        1.85       -0.11      2.17 o 
  -2   7  18       19.63       27.92      4.07 o 
  -1   7  18        0.01       -1.36      2.20 o 
   0   7  18        1.90        4.26      2.90 o 
   1   7  18        8.75        9.86      3.40 o 
   2   7  18        0.75        3.43      3.26 o 
 -13   1  19       56.19       67.93      5.99 o 
 -12   1  19        2.64        1.05      3.17 o 
 -11   1  19       19.35       17.81      1.73 o 
 -10   1  19       25.30       22.50      2.71 o 
  -9   1  19        0.01        0.42      0.56 o 
  -8   1  19        0.00       -0.85      1.30 o 
  -7   1  19        1.52        0.30      0.78 o 
  -6   1  19       26.08       30.01      1.61 o 
  -5   1  19      128.37      122.75      2.76 o 
  -4   1  19      488.74      477.71      5.89 o 
  -3   1  19       65.29       64.17      2.93 o 
  -2   1  19       12.31       17.72      1.77 o 
  -1   1  19      134.86      130.94      3.17 o 
   0   1  19        0.37        1.62      1.95 o 
   1   1  19        1.30        0.25      1.55 o 
   2   1  19       29.35       25.06      3.34 o 
   3   1  19       11.20        9.89      2.86 o 
   4   1  19       61.02       75.44      4.79 o 
   5   1  19        0.25       -0.49      2.51 o 
   6   1  19        6.28        6.93      2.64 o 
   7   1  19       72.39       79.28      4.57 o 
   8   1  19        0.15       -0.57      3.11 o 
   9   1  19       10.44       10.64      2.77 o 
  10   1  19        0.11        1.59      2.11 o 
 -13   2  19       16.06       15.17      3.66 o 
 -12   2  19       15.42       16.51      4.44 o 
 -11   2  19       12.14       11.62      1.92 o 
 -10   2  19        0.00       -1.10      1.36 o 
  -9   2  19       14.98       14.15      2.23 o 
  -8   2  19        1.56        1.05      1.04 o 
  -7   2  19        0.70        0.19      0.90 o 
  -6   2  19       20.05       21.13      2.38 o 
  -5   2  19      202.31      211.35      3.28 o 
  -4   2  19       87.67       82.43      2.59 o 
  -3   2  19        6.94        7.03      1.25 o 
  -2   2  19      115.17      114.01      3.23 o 
  -1   2  19      351.67      328.09      6.33 o 
   0   2  19      239.60      226.99      4.54 o 
   1   2  19       59.09       62.80      5.32 o 
   2   2  19       80.42       81.90      5.19 o 
   3   2  19        3.88        6.49      2.33 o 
   4   2  19       18.95       25.46      3.05 o 
   5   2  19        4.99        6.41      2.66 o 
   6   2  19       37.03       41.51      3.68 o 
   7   2  19        2.93        1.44      2.05 o 
   8   2  19        8.56        7.27      2.56 o 
   9   2  19        3.15        5.15      2.41 o 
  10   2  19        9.70       14.01      6.83 o 
 -12   3  19        1.40        0.57      1.25 o 
 -11   3  19       29.08       24.76      4.34 o 
 -10   3  19        3.74        5.11      1.42 o 
  -9   3  19        8.84        5.47      1.45 o 
  -8   3  19        7.76        4.84      1.38 o 
  -7   3  19        4.81        1.98      1.18 o 
  -6   3  19        0.00       -0.05      0.98 o 
  -5   3  19       20.01       19.83      1.31 o 
  -4   3  19      109.60      108.89      2.86 o 
  -3   3  19      238.50      218.48      3.41 o 
  -2   3  19       18.68       23.49      1.92 o 
  -1   3  19      100.07       97.37      5.29 o 
   0   3  19      104.26       94.77      3.55 o 
   1   3  19        1.98        2.28      1.86 o 
   2   3  19        7.36        7.00      2.16 o 
   3   3  19       61.72       70.85      6.49 o 
   4   3  19        2.88        7.26      2.40 o 
   5   3  19        0.68        2.66      1.69 o 
   6   3  19        9.90       11.77      2.02 o 
   7   3  19        1.79        2.31      2.37 o 
   8   3  19       60.31       57.90      3.07 o 
   9   3  19        8.17       11.53      2.92 o 
 -11   4  19       21.50       20.52      2.43 o 
 -10   4  19       72.33       87.61      2.96 o 
  -9   4  19        1.78        2.20      1.87 o 
  -8   4  19      189.93      180.32      3.59 o 
  -7   4  19        0.82        1.23      1.04 o 
  -6   4  19       33.09       32.17      2.00 o 
  -5   4  19        0.00       -0.13      0.81 o 
  -4   4  19        8.95        8.65      1.50 o 
  -3   4  19       44.97       39.62      2.95 o 
  -2   4  19       97.73       95.84      2.16 o 
  -1   4  19       10.02        7.81      1.21 o 
   0   4  19      125.55      113.58      3.08 o 
   1   4  19       21.71       31.35      3.24 o 
   2   4  19       34.69       32.07      4.00 o 
   3   4  19        7.25       11.33      1.34 o 
   4   4  19       17.38       16.92      1.55 o 
   5   4  19       19.61       15.73      2.30 o 
   6   4  19        7.92       11.94      1.77 o 
   7   4  19        7.02        6.89      2.45 o 
   8   4  19        4.30        6.39      2.48 o 
 -10   5  19        1.59        3.18      2.30 o 
  -9   5  19        4.69        6.69      2.46 o 
  -8   5  19       43.05       42.52      3.41 o 
  -7   5  19        9.91        4.05      3.21 o 
  -6   5  19        8.35        6.27      1.20 o 
  -5   5  19       53.02       48.19      2.07 o 
  -4   5  19       14.65       17.85      2.89 o 
  -3   5  19        0.31        1.66      1.89 o 
  -2   5  19       55.93       56.49      3.32 o 
  -1   5  19      105.08      105.38      4.66 o 
   0   5  19        1.54        2.22      3.77 o 
   1   5  19       14.66       10.28      2.82 o 
   2   5  19        4.51        6.45      3.03 o 
   3   5  19        2.15        1.27      2.77 o 
   4   5  19       25.74       24.67      3.37 o 
   5   5  19       15.45       15.92      3.29 o 
   6   5  19        2.55        7.62      3.51 o 
  -7   6  19        2.27        0.66      2.63 o 
  -6   6  19       26.09       33.80      3.62 o 
  -5   6  19        1.70        2.08      1.77 o 
  -4   6  19      138.77      143.18      3.59 o 
  -3   6  19        6.06        3.65      2.20 o 
  -2   6  19        3.56        1.35      2.20 o 
  -1   6  19        1.04        0.77      1.97 o 
   0   6  19        0.00       -1.79      2.78 o 
   1   6  19       60.29       76.16      4.55 o 
   2   6  19        0.98       -1.49      3.28 o 
   3   6  19       23.57       27.08      4.19 o 
   4   6  19       47.92       45.97     10.77 o 
  -3   7  19        1.05        0.59      2.92 o 
  -2   7  19        0.02        3.99      2.41 o 
  -1   7  19        2.12       -1.12      2.55 o 
 -13   0  20        0.92       -0.80      4.12 o 
 -12   0  20       23.38       35.39      5.79 o 
 -11   0  20       27.46       33.67      8.78 o 
 -10   0  20       63.03       69.67      5.94 o 
  -9   0  20       63.55       62.52      3.93 o 
  -8   0  20       22.02       22.46      3.54 o 
  -7   0  20        1.69        0.41      2.34 o 
  -6   0  20       95.99       95.53      3.44 o 
  -5   0  20       57.04       60.26      3.09 o 
  -4   0  20      371.06      368.47      8.21 o 
  -3   0  20      754.05      736.65     13.18 o 
  -2   0  20        0.21        4.41      2.72 o 
  -1   0  20       51.45       46.57      3.32 o 
   0   0  20        1.20       -0.01      2.52 o 
   1   0  20       34.65       35.87      3.58 o 
   2   0  20      100.96       98.94      6.10 o 
   3   0  20       28.56       37.63      4.05 o 
   4   0  20       39.63       37.48      4.30 o 
   5   0  20      199.03      167.89      7.17 o 
   6   0  20       11.87       22.49      5.33 o 
   7   0  20      142.74      145.25      7.52 o 
   8   0  20      295.15      279.86     10.63 o 
   9   0  20      125.04      138.10      7.97 o 
 -12   1  20        2.79       -0.15      4.39 o 
 -11   1  20       13.35       17.03      4.28 o 
 -10   1  20        2.03        1.21      1.49 o 
  -9   1  20       13.20       14.16      1.18 o 
  -8   1  20        3.04        3.47      1.26 o 
  -7   1  20       74.73       77.20      1.68 o 
  -6   1  20       39.45       42.13      1.64 o 
  -5   1  20       24.91       25.66      1.71 o 
  -4   1  20      142.30      140.50      3.63 o 
  -3   1  20      665.38      628.42      8.31 o 
  -2   1  20      100.87      102.17      2.93 o 
  -1   1  20        0.15       -1.10      1.82 o 
   0   1  20        0.12       -0.10      1.46 o 
   1   1  20        1.72        2.66      2.60 o 
   2   1  20        2.70        2.30      2.09 o 
   3   1  20      112.13      108.40      3.80 o 
   4   1  20       10.19       10.73      2.74 o 
   5   1  20        0.13       -2.52      2.52 o 
   6   1  20        0.36        2.69      2.71 o 
   7   1  20       16.24       10.51      2.98 o 
   8   1  20        0.23        0.50      2.74 o 
   9   1  20       75.22       71.01      3.69 o 
 -12   2  20        0.76       -2.83      3.90 o 
 -11   2  20        0.23        0.91      1.27 o 
 -10   2  20        1.02        2.20      1.41 o 
  -9   2  20        0.33        0.83      1.19 o 
  -8   2  20       37.48       34.90      2.30 o 
  -7   2  20        8.91        8.86      1.33 o 
  -6   2  20       10.49       14.42      2.26 o 
  -5   2  20       46.36       49.23      2.95 o 
  -4   2  20       16.43       16.12      1.41 o 
  -3   2  20      102.70       98.39      2.41 o 
  -2   2  20       34.69       34.98      2.60 o 
  -1   2  20      345.26      344.60      5.87 o 
   0   2  20        2.21        1.76      1.94 o 
   1   2  20      130.41      135.21      3.83 o 
   2   2  20        2.97        3.18      2.21 o 
   3   2  20        0.60        1.47      2.53 o 
   4   2  20       19.50       18.39      3.40 o 
   5   2  20        5.69        2.77      2.82 o 
   6   2  20        1.33       -0.60      2.87 o 
   7   2  20       42.81       43.28      7.14 o 
   8   2  20       16.28       13.08      3.03 o 
   9   2  20        1.21        1.82      2.11 o 
 -11   3  20        0.11        1.13      1.55 o 
 -10   3  20        0.67        1.46      1.77 o 
  -9   3  20        0.22        0.51      1.66 o 
  -8   3  20        5.87        4.43      1.71 o 
  -7   3  20        6.02        4.99      1.04 o 
  -6   3  20       20.35       24.50      1.51 o 
  -5   3  20        5.29        3.96      1.39 o 
  -4   3  20       26.52       28.22      1.45 o 
  -3   3  20        6.57        8.40      1.77 o 
  -2   3  20       71.16       74.50      2.37 o 
  -1   3  20        0.04        2.18      1.86 o 
   0   3  20      156.93      147.27      3.93 o 
   1   3  20      117.34      112.24      3.95 o 
   2   3  20        5.03        4.59      2.35 o 
   3   3  20       37.41       29.93      4.29 o 
   4   3  20       15.80       24.52      4.00 o 
   5   3  20       21.04       24.72      2.56 o 
   6   3  20       26.55       31.05      3.11 o 
   7   3  20       11.26       18.63      2.47 o 
   8   3  20        4.17        3.10      2.08 o 
 -10   4  20       27.91       29.50      2.38 o 
  -9   4  20        6.35       10.29      2.87 o 
  -8   4  20        1.01        0.75      1.79 o 
  -7   4  20       32.69       36.90      5.03 o 
  -6   4  20        0.00        0.97      1.01 o 
  -5   4  20       23.42       27.10      1.58 o 
  -4   4  20       28.08       31.23      1.78 o 
  -3   4  20       60.66       51.56      2.72 o 
  -2   4  20        0.02        0.14      0.77 o 
  -1   4  20        3.18        2.59      1.44 o 
   0   4  20        0.14       -0.33      0.88 o 
   1   4  20        0.12        3.78      2.03 o 
   2   4  20        9.77       11.49      1.31 o 
   3   4  20        2.38        3.08      1.28 o 
   4   4  20       14.70       16.22      2.17 o 
   5   4  20        2.09        3.02      2.36 o 
   6   4  20        0.16        1.59      1.62 o 
   7   4  20       38.00       38.52      3.11 o 
  -9   5  20        2.96        4.22      2.36 o 
  -8   5  20        2.16       -1.28      2.26 o 
  -7   5  20        0.48       -1.00      2.29 o 
  -6   5  20        0.31        2.05      1.51 o 
  -5   5  20       34.37       28.73      8.09 o 
  -4   5  20       79.13       83.06      4.28 o 
  -3   5  20       10.07       17.84      5.05 o 
  -2   5  20       40.25       44.22      4.49 o 
  -1   5  20       28.86       29.10      2.89 o 
   0   5  20       32.93       40.56      4.05 o 
   1   5  20       21.50       18.13      3.26 o 
   2   5  20        4.30        6.70      3.01 o 
   3   5  20        4.32        1.55      2.27 o 
   4   5  20        6.51        6.85      2.96 o 
   5   5  20        6.78        5.31      2.78 o 
  -6   6  20        0.09       -1.06      2.53 o 
  -5   6  20        2.02        1.08      1.64 o 
  -4   6  20        2.48       -1.95      2.49 o 
  -3   6  20        1.52       -0.77      1.71 o 
  -2   6  20       33.86       38.04      3.26 o 
  -1   6  20        1.24       -1.37      2.60 o 
   0   6  20        3.16       -1.29      2.60 o 
   1   6  20        9.35        7.03      2.76 o 
   2   6  20       31.62       41.76      6.90 o 
   3   6  20        0.00       -1.64      2.75 o 
 -12   1  21        0.03        1.35      3.42 o 
 -11   1  21        6.64        1.00      3.53 o 
 -10   1  21       70.16       75.08      3.44 o 
  -9   1  21        0.15        1.09      1.29 o 
  -8   1  21        0.32        0.44      0.96 o 
  -7   1  21        2.32        2.34      1.02 o 
  -6   1  21      157.69      155.12      2.83 o 
  -5   1  21        6.55        5.50      1.28 o 
  -4   1  21       77.58       79.96      2.26 o 
  -3   1  21      322.87      326.90      5.27 o 
  -2   1  21       90.17      102.81      3.26 o 
  -1   1  21       43.08       45.42      3.08 o 
   0   1  21       98.34       94.26      3.82 o 
   1   1  21       33.62       37.44      4.50 o 
   2   1  21       26.12       25.05      2.99 o 
   3   1  21       68.25       66.11      4.46 o 
   4   1  21        1.45       -0.69      2.35 o 
   5   1  21        5.08        5.42      3.08 o 
   6   1  21        0.12       -0.08      2.85 o 
   7   1  21        0.32        1.70      2.65 o 
   8   1  21        1.04        1.89      3.08 o 
 -11   2  21        6.34        2.24      1.27 o 
 -10   2  21        1.34        0.70      1.29 o 
  -9   2  21        3.44        2.78      1.55 o 
  -8   2  21       59.61       65.79      1.89 o 
  -7   2  21        0.25        0.21      1.27 o 
  -6   2  21        1.55        2.04      1.04 o 
  -5   2  21        0.47        0.46      1.15 o 
  -4   2  21      102.10      100.81      2.34 o 
  -3   2  21      183.93      188.10      3.76 o 
  -2   2  21      111.24      113.03      3.59 o 
  -1   2  21       44.57       48.72      2.67 o 
   0   2  21      226.85      217.56      5.04 o 
   1   2  21        1.15        2.66      2.20 o 
   2   2  21       37.07       39.62      3.89 o 
   3   2  21        0.21        0.39      2.17 o 
   4   2  21        0.14       -0.40      2.09 o 
   5   2  21        2.22       -0.01      2.07 o 
   6   2  21        0.13        1.58      2.43 o 
   7   2  21        6.61        6.89      2.30 o 
   8   2  21        1.83        1.59      2.60 o 
 -11   3  21        0.52        2.14      1.69 o 
 -10   3  21        0.09        0.06      1.55 o 
  -9   3  21       18.86       28.06      4.89 o 
  -8   3  21        6.28        7.63      1.50 o 
  -7   3  21        1.28        0.95      1.98 o 
  -6   3  21        0.04        0.20      1.00 o 
  -5   3  21       37.39       38.15      1.49 o 
  -4   3  21       10.64       14.00      1.27 o 
  -3   3  21        2.83        2.82      1.45 o 
  -2   3  21       18.35       16.56      1.76 o 
  -1   3  21       14.12       11.78      2.16 o 
   0   3  21      103.85      114.49      4.72 o 
   1   3  21        1.22        1.75      2.12 o 
   2   3  21        9.01        8.16      2.32 o 
   3   3  21        3.41        3.64      2.25 o 
   4   3  21        1.19        0.84      2.42 o 
   5   3  21        7.36        6.03      1.98 o 
   6   3  21       16.72       15.30      3.36 o 
   7   3  21       18.63       25.85      2.60 o 
 -10   4  21       13.30       11.97      2.78 o 
  -9   4  21       17.53       24.96      1.93 o 
  -8   4  21        0.95        2.61      1.71 o 
  -7   4  21        0.32        0.48      1.19 o 
  -6   4  21        4.00        2.93      1.05 o 
  -5   4  21        7.86        8.41      1.02 o 
  -4   4  21        1.35        0.39      1.26 o 
  -3   4  21       78.94       69.00      1.82 o 
  -2   4  21       20.42       19.65      1.60 o 
  -1   4  21       33.48       32.60      1.28 o 
   0   4  21        3.05        0.88      0.91 o 
   1   4  21       15.41       22.62      4.03 o 
   2   4  21        1.68        0.74      1.00 o 
   3   4  21       22.72       25.08      2.23 o 
   4   4  21        5.55        4.31      1.94 o 
   5   4  21       52.44       52.68      4.17 o 
   6   4  21       14.96       18.46      3.63 o 
  -8   5  21        3.18       -1.43      2.76 o 
  -7   5  21       17.31       11.40      3.62 o 
  -6   5  21        2.96        1.71      2.73 o 
  -5   5  21       22.76       32.55      5.17 o 
  -4   5  21        0.56        0.16      1.61 o 
  -3   5  21       59.05       62.35      3.45 o 
  -2   5  21        0.31       -1.69      2.14 o 
  -1   5  21       15.52       12.04      2.56 o 
   0   5  21        0.09       -0.43      2.39 o 
   1   5  21        8.68       18.08      3.37 o 
   2   5  21       39.91       51.08      3.83 o 
   3   5  21        5.18        4.61      2.56 o 
   4   5  21        0.61        2.48      2.56 o 
  -5   6  21        5.50        3.77      3.34 o 
  -4   6  21       10.83       14.94      2.30 o 
  -3   6  21       17.51       23.82      3.97 o 
  -2   6  21        1.71        2.62      2.19 o 
  -1   6  21        0.68        5.30      2.27 o 
   0   6  21        3.41        5.94      2.54 o 
   1   6  21        2.51        4.09      3.04 o 
 -11   0  22       55.12       51.79      6.41 o 
 -10   0  22        5.91       15.19      7.82 o 
  -9   0  22        1.56        1.79      2.01 o 
  -8   0  22      392.45      412.63     12.39 o 
  -7   0  22      222.45      233.15      6.66 o 
  -6   0  22      113.02      111.65      3.47 o 
  -5   0  22       21.48       25.13      4.80 o 
  -4   0  22       25.57       29.97      4.00 o 
  -3   0  22        8.10        6.21      2.92 o 
  -2   0  22      218.77      203.53     20.21 o 
  -1   0  22       38.31       46.63      3.62 o 
   0   0  22        1.27        1.11      2.47 o 
   1   0  22       61.42       57.39      5.39 o 
   2   0  22        7.13        9.29      3.94 o 
   3   0  22       56.17       47.22      4.71 o 
   4   0  22      120.83      115.04     11.63 o 
   5   0  22       65.97       65.29      9.26 o 
   6   0  22       21.81       23.83      5.89 o 
   7   0  22       62.70       64.07      6.34 o 
   8   0  22        9.85       12.62      5.99 o 
 -11   1  22       50.51       68.59      5.52 o 
 -10   1  22        8.45        2.44      1.42 o 
  -9   1  22        8.67        9.18      2.07 o 
  -8   1  22       21.89       22.58      1.51 o 
  -7   1  22       43.70       45.69      1.64 o 
  -6   1  22       66.81       67.87      2.51 o 
  -5   1  22       12.63       17.61      1.67 o 
  -4   1  22      155.44      156.20      3.24 o 
  -3   1  22      115.07      113.24      3.30 o 
  -2   1  22      209.77      216.87      4.73 o 
  -1   1  22        3.97        3.40      1.94 o 
   0   1  22        0.98        0.42      2.09 o 
   1   1  22       93.21       90.43      3.49 o 
   2   1  22       41.00       42.60      5.30 o 
   3   1  22       31.62       38.71      3.48 o 
   4   1  22        3.14        4.02      2.66 o 
   5   1  22        0.00       -0.12      2.10 o 
   6   1  22        3.67        3.69      3.27 o 
   7   1  22       31.81       31.70      4.21 o 
   8   1  22       45.20       57.91      6.21 o 
 -11   2  22        4.38        4.19      3.76 o 
 -10   2  22       14.53       12.96      1.86 o 
  -9   2  22        2.72        2.71      1.58 o 
  -8   2  22        2.38        2.46      1.63 o 
  -7   2  22        0.04        0.13      1.12 o 
  -6   2  22        0.19       -1.12      1.12 o 
  -5   2  22        2.84        1.16      1.33 o 
  -4   2  22      127.43      126.43      2.71 o 
  -3   2  22       18.15       19.63      1.73 o 
  -2   2  22       18.24       17.16      2.25 o 
  -1   2  22      162.55      150.90      4.32 o 
   0   2  22        7.04        6.73      2.28 o 
   1   2  22       48.91       54.14      3.37 o 
   2   2  22        9.69       14.01      3.23 o 
   3   2  22        3.94        3.47      2.52 o 
   4   2  22        4.46        3.22      2.62 o 
   5   2  22        1.90        2.07      2.44 o 
   6   2  22        4.61        6.23      3.13 o 
   7   2  22       12.51       11.56      2.46 o 
 -10   3  22        5.59        3.46      1.66 o 
  -9   3  22        0.60        2.19      1.63 o 
  -8   3  22       11.84       16.27      3.58 o 
  -7   3  22        1.01        2.82      1.42 o 
  -6   3  22       26.18       30.16      1.76 o 
  -5   3  22       11.69       14.64      2.79 o 
  -4   3  22        7.16        8.63      1.29 o 
  -3   3  22        2.02        2.62      1.23 o 
  -2   3  22        0.25       -0.21      1.36 o 
  -1   3  22        0.06        0.87      1.93 o 
   0   3  22      124.43      117.92      3.89 o 
   1   3  22        0.01       -1.87      2.51 o 
   2   3  22       44.24       51.19      3.84 o 
   3   3  22        8.79        7.64      2.55 o 
   4   3  22        7.41        8.43      3.27 o 
   5   3  22       44.17       47.95      2.87 o 
   6   3  22       26.64       37.08      3.48 o 
  -9   4  22       11.79       11.70      2.92 o 
  -8   4  22        1.36        0.12      1.93 o 
  -7   4  22        2.13        3.17      2.21 o 
  -6   4  22        0.00        1.68      1.68 o 
  -5   4  22        4.02        1.34      1.39 o 
  -4   4  22        2.26        2.14      1.58 o 
  -3   4  22       69.66       69.10      2.88 o 
  -2   4  22       17.22       14.59      3.15 o 
  -1   4  22        2.92        5.24      2.26 o 
   0   4  22        1.79        4.45      2.04 o 
   1   4  22       87.14       81.20      4.41 o 
   2   4  22        0.01       -2.19      2.64 o 
   3   4  22        0.30        2.07      2.60 o 
   4   4  22        9.11       11.41      2.96 o 
   5   4  22       19.99       26.22      3.82 o 
  -7   5  22        0.01       -0.26      3.52 o 
  -6   5  22        0.93        1.75      2.81 o 
  -5   5  22        2.80       -0.45      1.80 o 
  -4   5  22       91.46       90.34      3.46 o 
  -3   5  22        0.14        0.53      1.64 o 
  -2   5  22       36.70       38.57      3.83 o 
  -1   5  22       15.86       20.62      2.72 o 
   0   5  22       15.25       17.61      3.66 o 
   1   5  22        1.40       -1.16      2.74 o 
   2   5  22       28.49       31.35      4.38 o 
   3   5  22        0.18       -2.36      3.17 o 
 -10   1  23       10.78        7.67      3.87 o 
  -9   1  23       18.82       25.43      3.83 o 
  -8   1  23        9.76       13.63      1.63 o 
  -7   1  23        6.00        4.56      1.37 o 
  -6   1  23        1.55        0.54      1.30 o 
  -5   1  23       78.79       78.01      2.26 o 
  -4   1  23       15.00       20.05      2.33 o 
  -3   1  23       89.61       91.51      3.59 o 
  -2   1  23        2.03       -1.70      2.04 o 
  -1   1  23       31.39       27.46      2.61 o 
   0   1  23        7.50        7.29      2.11 o 
   1   1  23       65.20       52.25      3.26 o 
   2   1  23       45.81       45.46      3.49 o 
   3   1  23        1.05        4.60      2.62 o 
   4   1  23        0.26       -0.37      2.38 o 
   5   1  23        0.47        3.92      2.97 o 
   6   1  23       12.82       11.26      3.56 o 
   7   1  23        5.99        7.07      3.98 o 
 -10   2  23        5.67        6.42      1.64 o 
  -9   2  23       36.44       41.45      2.45 o 
  -8   2  23       14.37       18.89      3.71 o 
  -7   2  23        0.60        1.08      1.22 o 
  -6   2  23        0.35        0.45      1.09 o 
  -5   2  23       23.51       23.43      1.85 o 
  -4   2  23        8.86        7.02      1.31 o 
  -3   2  23       23.25       21.95      1.90 o 
  -2   2  23       88.84       78.44      3.64 o 
  -1   2  23        0.25       -1.85      1.97 o 
   0   2  23       49.88       50.20      3.72 o 
   1   2  23      148.15      148.95      4.85 o 
   2   2  23        0.03        2.17      2.41 o 
   3   2  23       71.22       72.62      5.43 o 
   4   2  23        3.06        2.28      2.72 o 
   5   2  23        5.48        3.58      2.98 o 
   6   2  23        4.90        7.21      3.73 o 
  -9   3  23       10.12        9.22      1.94 o 
  -8   3  23       10.31       12.07      2.03 o 
  -7   3  23        3.09        6.60      2.06 o 
  -6   3  23        6.01        6.62      1.29 o 
  -5   3  23        9.48       12.08      1.67 o 
  -4   3  23        6.53        5.18      1.35 o 
  -3   3  23        4.76       10.31      2.15 o 
  -2   3  23       36.66       37.16      2.32 o 
  -1   3  23       18.75       23.63      4.02 o 
   0   3  23       47.55       50.31      4.64 o 
   1   3  23       12.42        8.32      2.60 o 
   2   3  23       35.05       46.97      3.37 o 
   3   3  23        1.08        1.89      2.77 o 
   4   3  23       30.95       32.64      4.05 o 
   5   3  23        1.88        5.82      2.32 o 
  -8   4  23       10.62        7.01      3.67 o 
  -7   4  23        9.37       10.65      3.02 o 
  -6   4  23        0.80        3.58      1.96 o 
  -5   4  23        1.21        3.29      1.40 o 
  -4   4  23        1.07        1.06      1.50 o 
  -3   4  23        4.13        8.73      2.29 o 
  -2   4  23       16.73       24.96      5.01 o 
  -1   4  23        9.61       21.38      3.23 o 
   0   4  23        1.95        0.90      1.92 o 
   1   4  23       45.20       46.15      3.27 o 
   2   4  23       34.82       42.98      6.19 o 
   3   4  23        2.52        2.36      2.71 o 
   4   4  23        1.85        4.17      2.74 o 
  -5   5  23        2.79        4.40      2.34 o 
  -4   5  23        0.95        1.23      1.62 o 
  -3   5  23        2.29        7.70      3.45 o 
  -2   5  23       38.34       36.80      2.87 o 
  -1   5  23       12.29        9.63      2.48 o 
   0   5  23        2.22        2.98      3.39 o 
   1   5  23        0.57        1.85      2.87 o 
 -10   0  24      227.99      240.42     16.62 o 
  -9   0  24       67.88       59.76     10.22 o 
  -8   0  24        4.52        4.05      2.77 o 
  -7   0  24        8.71        6.45      2.19 o 
  -6   0  24       38.66       41.58      2.90 o 
  -5   0  24       60.22       57.05      3.41 o 
  -4   0  24      149.68      156.53      4.98 o 
  -3   0  24      159.54      158.31      5.35 o 
  -2   0  24      118.31      119.24      4.85 o 
  -1   0  24       23.67       31.84      5.35 o 
   0   0  24        0.09        2.59      2.81 o 
   1   0  24        1.10        0.16      4.47 o 
   2   0  24      112.01      111.95      7.58 o 
   3   0  24        2.95        4.33      3.58 o 
   4   0  24       19.15       15.19      5.11 o 
   5   0  24        1.00        0.38      5.97 o 
   6   0  24       98.79      125.58      7.81 o 
 -10   1  24       15.43       15.48      3.37 o 
  -9   1  24        0.02        0.69      1.59 o 
  -8   1  24       11.11        8.37      2.63 o 
  -7   1  24      102.42      101.63      3.62 o 
  -6   1  24       60.56       65.13      3.39 o 
  -5   1  24       17.36       21.82      1.73 o 
  -4   1  24        3.01        1.68      1.40 o 
  -3   1  24       57.18       50.18      2.50 o 
  -2   1  24       38.24       44.20      3.07 o 
  -1   1  24        0.09        1.86      2.02 o 
   0   1  24       19.49       21.39      2.77 o 
   1   1  24        2.67        2.53      2.10 o 
   2   1  24       22.07       18.98      3.31 o 
   3   1  24       24.92       35.95      5.63 o 
   4   1  24        1.18        2.87      2.59 o 
   5   1  24        2.56        1.93      2.90 o 
   6   1  24        4.81        3.46      2.98 o 
  -9   2  24        0.67        0.06      1.94 o 
  -8   2  24       14.68       12.59      2.36 o 
  -7   2  24        0.02        0.57      1.44 o 
  -6   2  24        0.51        2.17      1.17 o 
  -5   2  24        1.80        2.93      1.33 o 
  -4   2  24        1.21       -0.66      1.22 o 
  -3   2  24        0.93       -0.03      1.33 o 
  -2   2  24       14.08       20.15      5.85 o 
  -1   2  24       33.71       35.85      2.83 o 
   0   2  24       73.91       76.52      5.07 o 
   1   2  24        9.19        7.16      3.50 o 
   2   2  24        2.08        3.53      2.38 o 
   3   2  24        7.08        8.74      2.75 o 
   4   2  24       23.02       22.75      3.58 o 
   5   2  24        0.03        1.59      2.85 o 
  -8   3  24        0.09        1.73      2.28 o 
  -7   3  24        0.79        1.52      1.67 o 
  -6   3  24        4.34        2.32      1.11 o 
  -5   3  24        0.13       -1.00      1.43 o 
  -4   3  24        1.21        2.16      1.24 o 
  -3   3  24        0.27        0.08      1.08 o 
  -2   3  24        2.79        2.44      1.78 o 
  -1   3  24        0.02        2.69      2.02 o 
   0   3  24       23.73       23.64      2.83 o 
   1   3  24        3.65        4.64      2.62 o 
   2   3  24       92.07       88.59      4.13 o 
   3   3  24       33.55       44.23      3.67 o 
   4   3  24        0.00        0.30      2.57 o 
  -6   4  24       12.17        8.74      3.90 o 
  -5   4  24        1.44        0.87      1.67 o 
  -4   4  24       20.86       26.17      5.20 o 
  -3   4  24       31.62       30.49      2.48 o 
  -2   4  24        0.27        1.76      2.30 o 
  -1   4  24       21.51       23.99      2.97 o 
   0   4  24        1.15        1.47      2.04 o 
   1   4  24        0.04       -0.31      2.39 o 
   2   4  24        3.07        3.21      2.93 o 
  -8   1  25       20.39       28.61      6.44 o 
  -7   1  25        9.34        8.08      1.45 o 
  -6   1  25       15.81       16.81      1.91 o 
  -5   1  25        6.44        5.64      1.62 o 
  -4   1  25        0.78       -0.75      1.37 o 
  -3   1  25        9.11        8.27      2.23 o 
  -2   1  25       27.86       30.38      2.64 o 
  -1   1  25        0.00        0.62      1.77 o 
   0   1  25        1.79       -1.49      1.98 o 
   1   1  25        7.02        6.14      2.56 o 
   2   1  25       28.11       39.57      3.56 o 
   3   1  25        0.09        1.25      2.91 o 
   4   1  25       19.25       26.87      7.98 o 
  -8   2  25        0.01        1.13      1.81 o 
  -7   2  25        8.89       11.35      2.12 o 
  -6   2  25        1.16       -0.29      1.23 o 
  -5   2  25       20.85       29.13      2.79 o 
  -4   2  25       15.04       16.87      1.72 o 
  -3   2  25        0.00       -0.04      1.23 o 
  -2   2  25       31.99       33.56      2.64 o 
  -1   2  25       28.20       28.66      3.23 o 
   0   2  25       37.00       35.88      2.94 o 
   1   2  25        2.59        5.10      2.59 o 
   2   2  25        5.26        2.40      2.66 o 
   3   2  25       15.28       19.22      3.51 o 
   4   2  25        0.00       -0.73      2.63 o 
  -6   3  25       12.64       20.46      5.34 o 
  -5   3  25        9.34        5.79      1.47 o 
  -4   3  25       33.96       38.80      1.90 o 
  -3   3  25        0.94        0.18      1.29 o 
  -2   3  25        1.74        1.21      1.93 o 
  -1   3  25        0.00       -0.24      2.65 o 
   0   3  25        3.85        4.89      2.24 o 
   1   3  25       14.07       11.27      2.64 o 
   2   3  25       97.01       94.61      6.24 o 
  -3   4  25        0.00       -1.59      2.27 o 
  -2   4  25       14.64       23.82      6.59 o 
  -1   4  25        0.79        0.55      2.34 o 
  -7   0  26       19.32       19.59      3.28 o 
  -6   0  26        9.59        7.45      2.19 o 
  -5   0  26       74.92       75.18      3.50 o 
  -4   0  26      106.43      109.78      5.42 o 
  -3   0  26       90.95       87.87      6.57 o 
  -2   0  26       26.35       22.18      4.15 o 
  -1   0  26       25.14       20.61      3.61 o 
   0   0  26        0.04       -1.16      2.91 o 
   1   0  26       12.24       12.62      4.74 o 
   2   0  26        8.30        3.70      4.73 o 
   3   0  26       10.82        8.79      4.99 o 
  -7   1  26       24.14       22.53      2.08 o 
  -6   1  26       23.53       25.82      3.00 o 
  -5   1  26        3.28        4.45      1.52 o 
  -4   1  26        0.68       -0.51      1.32 o 
  -3   1  26       25.45       21.81      2.88 o 
  -2   1  26       66.77       73.59      3.55 o 
  -1   1  26        0.31       -0.21      1.83 o 
   0   1  26       15.09       13.65      3.08 o 
   1   1  26       14.05        8.47      3.15 o 
   2   1  26        7.37        8.17      2.99 o 
   3   1  26       17.35       10.08      2.99 o 
  -6   2  26       32.35       35.34      1.81 o 
  -5   2  26        0.29        0.63      1.58 o 
  -4   2  26        0.17        1.14      1.33 o 
  -3   2  26        2.16        2.20      1.46 o 
  -2   2  26       20.39       24.35      2.75 o 
  -1   2  26       18.95       19.20      2.73 o 
   0   2  26        0.53        2.74      2.48 o 
   1   2  26        1.57        0.40      2.31 o 
   2   2  26        0.97        1.88      2.43 o 
  -4   3  26        3.73        5.30      2.33 o 
  -3   3  26        6.02        8.33      2.35 o 
  -2   3  26        0.23       -1.11      2.38 o 
  -1   3  26        0.31        0.18      2.01 o 
   0   3  26       17.57        9.35      3.86 o 
  -5   1  27        4.87        4.07      1.48 o 
  -4   1  27        2.55        0.80      1.49 o 
  -3   1  27        1.17        0.70      2.12 o 
  -2   1  27        2.80        0.57      1.96 o 
  -1   1  27        7.12        4.07      3.07 o 
   0   1  27        0.32       -0.03      2.19 o 
  -3   2  27        0.36       -1.71      2.66 o 
  -2   2  27        8.08       10.76      2.27 o 
                                                 
